# Supplementary material for: Social capital and dietary patterns in three ethnic minority groups native to Yunnan Province, Southwest China
Source: PLoS One. 2021 Aug 12;16(8):e0256078. doi: 10.1371/journal.pone.0256078 (PMC8360576; doi:10.1371/journal.pone.0256078)
Supplement: S1 Data — (XLS) [file pone.0256078.s002.xls]

## Sheet: Sheet
Factor1	Factor2	Sex	Race	Education	Marriage	Income	BOC	BRC
-0.958367	-1.0404	2	2	1	4	7	15	14
-1.13322	0.955723	1	2	2	1	3	26	24
0.0567846	-0.25848	1	2	3	1	8	26	16
1.15875	2.27653	2	2	2	2	1	26	13
1.98495	0.17464	2	2	2	2	1	27	35
-1.01996	0.307099	2	2	1	2	3	23	22
0.305909	-0.706273	1	2	3	2	2	21	21
0.317991	0.164556	1	2	1	2	3	30	24
-0.752843	-0.602379	2	2	1	2	1	13	18
3.66998	1.03439	1	2	1	2	1	15	27
0.532286	-0.869018	2	2	1	2	2	23	28
1.0792	-1.27485	2	2	1	2	1	16	14
1.43225	0.346299	2	2	2	2	1	29	22
1.68559	-1.44911	2	2	1	2	1	36	35
-0.258914	-1.43976	2	2	1	2	5	15	15
-0.599791	-1.03777	2	2	1	2	1	10	16
-0.551533	-0.877524	2	2	1	2	3	15	14
0.164317	-0.751546	2	2	1	2	2	15	16
-0.0565983	-1.15706	1	2	1	2	1	20	17
-0.718241	-1.2722	2	2	1	2	1	12	14
2.02756	0.877746	1	2	5	2	5	26	24
-0.7436	-0.710035	2	2	1	2	4	21	18
0.777746	-0.814259	2	2	2	2	2	12	11
2.41551	1.0744	2	2	2	2	2	15	16
-0.236527	-1.75752	2	2	1	2	1	12	18
-1.59754	0.00259245	2	2	1	2	7	21	14
-0.537599	-0.0760524	2	2	1	2	1	16	18
0.0815092	-0.0783445	2	2	1	2	1	20	18
0.66916	1.08783	2	2	1	2	1	21	20
-0.462837	-0.765479	2	2	1	2	1	20	20
1.05776	-0.728698	1	2	2	2	1	28	28
-0.209804	0.0891801	2	2	1	2	1	17	16
1.23989	-0.302171	1	2	1	2	2	14	16
0.487323	-1.68834	1	2	1	2	2	15	16
-0.360663	1.99281	2	2	1	2	1	14	16
-0.0934265	-0.999394	2	2	2	2	1	20	16
-0.689503	-0.47278	2	2	1	2	1	11	16
0.480116	-1.62944	2	2	1	2	5	15	20
-0.235807	-1.29666	2	2	1	2	2	30	40
0.364307	-0.791436	1	2	1	2	2	12	26
-0.0749004	-0.982416	1	2	3	2	2	21	19
0.792566	-0.825032	1	2	2	2	1	16	16
1.95007	2.00959	2	2	2	2	2	26	16
0.709813	-1.80526	2	2	1	2	1	30	29
3.33796	2.89121	2	2	4	1	2	20	16
0.412349	0.150573	1	2	1	2	1	15	16
0.197032	-1.81184	1	2	2	2	1	16	16
-0.784956	-0.504619	1	2	2	2	3	19	19
-0.79934	-1.47428	1	2	2	2	1	18	11
3.74231	3.03356	2	2	2	2	2	23	16
0.524614	-0.399091	1	2	2	2	1	18	17
-0.0977774	0.549262	1	2	2	2	1	25	29
-0.289422	-0.0150921	1	2	2	4	1	18	19
-0.215218	-1.1105	1	2	2	2	1	19	16
1.05186	-0.789916	1	2	3	2	1	25	24
-0.34757	-0.709419	2	3	1	2	2	24	24
2.52874	1.07923	2	2	1	4	1	16	16
0.322899	-1.77177	2	2	1	2	2	30	36
-0.261726	-0.321611	2	2	2	2	1	16	16
1.49908	-1.72457	2	2	2	2	1	16	16
0.489502	0.754273	1	2	2	2	1	19	28
0.369595	-1.99845	2	2	1	2	4	21	16
-0.0461106	-0.351041	1	2	2	2	3	22	16
-0.757429	-0.467261	2	2	3	2	5	24	16
0.497018	1.04791	2	2	1	2	1	20	24
-0.341386	-0.2915	1	2	1	2	3	33	16
1.27637	-2.05416	2	2	3	2	1	25	16
0.502659	-1.18898	1	2	3	2	5	26	16
0.977358	-1.27118	1	2	3	2	1	16	16
0.952227	-0.58369	1	2	1	2	1	21	23
-0.381448	-1.51286	2	2	1	2	1	18	27
4.00869	5.89956	2	2	3	2	2	24	20
0.832006	0.070909	1	2	4	2	2	27	27
1.49512	-0.311617	1	2	2	2	3	25	31
1.20141	-1.41905	1	2	2	2	1	22	24
3.24484	3.31076	1	2	2	2	2	16	16
0.409516	0.915816	1	2	5	2	3	25	27
3.43572	-1.94893	1	2	3	2	1	16	16
0.0624351	0.301425	1	2	1	2	2	19	16
-0.215776	-0.025876	1	2	2	4	1	40	16
-0.728042	-0.863147	2	2	1	1	3	13	15
-0.0914439	-1.35095	2	2	1	2	1	35	21
-0.0617758	-0.83828	1	2	1	2	2	15	16
1.17678	-0.250151	1	2	3	1	3	21	8
-0.361572	-0.582827	1	2	2	2	4	23	16
0.958676	-0.395323	1	2	2	2	1	24	16
-0.493526	-0.701947	1	2	1	2	1	16	22
2.34912	-1.22577	2	2	2	4	1	16	16
-0.709445	-0.0395544	1	2	4	2	2	33	16
-0.408796	-0.872866	2	2	1	4	2	16	16
2.07709	0.191937	1	2	3	1	1	34	38
0.822448	-0.818506	1	2	3	2	1	18	22
1.62426	0.480438	1	2	2	2	1	16	16
-0.768824	-1.04847	2	2	1	4	1	16	22
0.96361	-0.602077	1	2	3	1	3	27	16
-0.452975	-1.58038	1	2	2	2	1	28	16
-0.434012	-1.22747	1	2	2	2	4	20	16
1.65554	-0.523133	1	2	2	2	1	16	16
0.872546	0.0910472	1	2	3	2	3	26	8
-0.234593	-0.968196	2	2	2	2	1	27	28
0.489996	-0.123558	2	2	1	2	2	16	16
-0.310859	-0.602635	1	2	2	2	1	29	32
0.170624	0.424613	1	2	4	1	8	23	16
1.10999	-0.640524	2	2	2	2	1	16	16
-0.313085	-0.719128	2	2	1	2	4	13	16
-0.207624	0.529396	1	2	2	2	5	33	16
0.878949	0.274585	2	2	2	2	1	19	17
0.510685	-1.58084	1	2	1	2	1	22	15
-0.165434	-1.04619	1	1	2	2	2	13	18
1.35685	0.972614	1	2	3	2	1	16	16
1.17684	-0.100932	2	2	2	4	2	20	16
0.348822	-0.925811	1	2	3	2	1	25	32
0.429319	-0.448358	1	2	2	2	1	16	16
0.160278	1.22207	1	2	2	2	1	32	34
0.585292	-1.34608	1	2	2	2	1	13	19
-0.520964	-0.0396638	1	2	2	2	5	16	21
0.259129	-0.820706	1	2	2	2	1	20	40
-0.0308509	-1.11544	1	2	2	2	2	20	18
5.21975	1.39051	1	2	1	2	2	18	16
-0.0980394	-0.902027	1	2	2	2	3	31	16
1.79353	-1.46654	2	2	1	2	1	26	28
0.574205	-1.00584	2	2	1	2	1	36	38
0.349641	-0.420816	2	2	1	2	1	15	17
3.47384	-0.858903	2	2	1	2	1	15	16
-0.577533	-1.37181	1	2	2	2	1	20	16
6.23663	1.76409	2	2	1	2	3	17	16
0.53092	0.719656	1	2	2	2	1	23	36
2.35679	1.1056	2	2	2	2	2	18	15
-0.142827	-0.142433	2	2	1	2	1	12	16
1.15103	-0.384849	1	2	1	2	2	16	18
0.914068	-1.91557	2	2	1	2	1	32	40
-0.0542717	-0.158198	1	2	2	2	4	28	16
-0.356774	-0.872805	2	2	2	2	4	18	16
1.47595	-1.20639	2	2	1	2	1	14	17
0.238055	-0.80442	2	2	1	4	1	21	18
2.02819	-1.39802	1	2	1	2	1	15	16
-0.169394	-1.34266	2	2	3	2	1	16	40
0.526985	-0.74947	2	2	2	2	4	18	27
1.98928	1.03232	2	2	2	2	5	22	32
4.12189	-0.364317	1	2	1	2	3	15	16
0.416986	-0.165341	1	2	1	2	1	13	16
0.302513	0.210284	1	2	1	2	2	16	16
1.17846	-0.666427	1	2	2	2	1	15	16
6.19677	5.00613	1	2	3	1	2	26	28
2.43968	0.0276362	2	2	2	2	2	26	17
0.149167	-0.75095	1	2	3	1	3	16	17
0.24876	2.43437	1	2	1	2	1	13	16
0.0100615	-1.54326	2	2	2	2	1	21	32
0.534662	-0.881174	1	2	2	2	1	17	17
1.03053	-1.89273	2	2	1	2	1	29	34
1.11955	0.198703	1	2	1	2	1	23	16
-0.283601	-0.691738	2	2	1	2	1	14	16
-0.667696	-0.305442	1	2	1	2	5	15	16
-0.433773	-0.83485	2	2	1	2	1	15	20
0.244559	1.58922	2	2	3	2	1	23	16
3.68754	-1.06419	1	2	2	2	2	22	20
2.45161	-0.986149	2	2	2	2	3	22	18
4.54173	-0.716938	1	2	3	1	4	16	16
0.438596	-1.81756	2	2	1	2	1	33	18
-0.0459751	-0.577203	2	2	1	2	1	15	16
3.45802	-0.790519	2	2	2	2	2	16	16
-1.16466	-0.067144	2	2	1	2	1	15	16
0.154477	-1.41322	1	2	2	2	1	22	32
-0.510522	-0.774936	1	2	2	2	4	19	15
1.10216	-1.51992	1	2	2	2	2	25	32
0.220437	-1.45305	2	2	2	2	2	21	18
0.204966	-1.01749	2	2	1	2	2	15	16
-0.27207	-0.853942	1	2	3	2	1	15	16
1.17703	-1.40769	2	2	1	2	1	15	16
-0.534758	-0.106696	1	2	1	2	6	20	16
0.145109	-0.11554	1	2	2	2	3	30	26
1.26343	0.059198	1	2	2	2	3	24	32
2.72745	-1.54657	2	2	1	2	1	35	36
-0.423799	-1.06603	1	2	2	2	1	25	10
0.21157	0.992416	1	2	2	2	3	30	19
3.39191	-1.35935	2	2	2	2	1	16	16
0.308515	0.135684	1	2	2	2	1	20	16
-0.172578	0.497847	1	2	2	2	1	14	16
-0.220557	-1.07695	2	2	3	2	1	22	14
3.29935	2.01013	1	2	1	2	3	18	16
-0.733208	-0.316858	1	2	3	2	1	18	16
1.76393	0.373259	1	2	1	2	1	15	16
2.8584	-0.62463	1	2	1	2	2	16	18
1.21085	-1.04255	1	2	1	2	1	15	16
1.39412	-0.24745	1	2	3	2	3	28	16
0.807807	0.0783559	1	2	3	1	6	25	24
1.66172	-0.979822	2	2	2	2	1	23	21
0.911634	0.735773	2	2	2	2	6	30	34
0.435535	0.102214	1	2	1	2	1	15	16
1.48415	-0.563255	1	2	2	2	1	15	16
-0.427301	-0.745642	1	2	2	4	1	15	16
-0.0864817	-0.290472	1	2	1	2	2	15	16
-0.407733	0.0498559	1	2	2	4	1	18	16
2.35911	1.89246	2	2	3	2	3	18	16
0.0989742	0.0891382	2	2	1	2	5	13	16
-0.231434	-0.821986	1	2	2	2	3	20	16
5.34161	-1.57961	2	2	1	2	1	16	16
-0.218653	1.47234	2	2	3	2	1	25	32
0.605627	-0.897599	1	2	2	2	1	18	16
1.47439	-1.9544	1	2	2	2	1	25	26
-0.687369	0.421965	1	2	3	2	3	28	16
-0.0640057	-0.587348	2	2	3	2	1	17	31
0.144742	0.0657611	2	3	1	2	1	18	9
-0.455561	-0.554077	1	2	5	2	8	18	16
2.21458	0.716809	1	2	1	4	2	19	16
0.139853	2.87666	1	2	2	2	2	19	12
0.588535	-0.590776	2	2	2	4	1	34	24
-0.139583	-0.31628	1	2	1	2	4	14	16
0.0492381	-0.501538	1	2	4	2	1	17	16
-0.701922	-0.192753	1	2	3	2	1	23	20
-0.468717	0.581364	2	2	2	2	2	23	18
0.0557835	-1.22182	1	2	3	2	2	19	14
0.240217	-1.19076	1	2	1	4	1	16	16
-0.220784	0.637373	2	2	3	2	5	29	16
2.792	0.121675	2	2	1	4	1	19	16
0.535687	-1.55246	2	2	1	2	2	16	17
0.275346	-1.42696	2	2	3	2	2	22	18
0.311304	-0.822403	2	2	2	4	1	16	16
-0.366032	-0.340818	1	2	2	2	4	23	16
-0.179669	-1.00355	2	2	1	2	1	15	16
0.549165	0.20018	2	2	3	2	2	29	16
-0.533005	-1.09379	2	2	2	2	1	15	16
-0.608829	0.747741	1	2	2	2	7	25	22
0.60047	-0.843026	1	2	2	2	1	16	16
-0.0162984	0.276731	2	2	3	2	1	29	23
-0.121676	-0.20704	2	2	1	2	1	16	16
-0.149269	-0.792826	2	2	1	2	1	15	16
0.143465	-0.0694263	1	2	2	2	3	16	16
1.45732	0.796076	2	2	1	2	2	18	16
-0.382482	0.660845	1	2	3	4	3	25	16
2.3259	-0.43815	2	2	1	2	1	16	18
-0.781528	-0.489614	2	2	3	2	3	20	16
-0.236959	-1.02206	1	2	1	2	1	16	16
1.85042	-0.442938	1	2	3	1	3	18	16
-0.369	-0.893833	1	2	2	2	3	16	14
1.17525	0.0182983	2	2	4	2	8	24	24
0.149827	-0.770907	1	2	2	2	1	18	14
1.03781	0.896185	2	2	4	2	8	21	20
0.0705526	-0.111528	1	2	4	2	8	24	24
-0.537918	0.372563	1	2	2	2	3	29	16
0.59505	0.00619338	1	2	5	2	2	16	16
1.81401	-0.502177	2	2	3	2	2	22	16
0.451567	-0.98706	2	2	1	2	1	16	16
-0.814584	-0.428946	1	2	2	1	3	14	10
0.0154638	0.291924	1	2	2	2	2	23	28
-0.675328	-0.813194	1	2	1	2	1	19	17
-0.620237	1.63398	1	2	4	2	1	31	20
-0.602984	-0.278976	2	2	1	2	1	15	16
2.61559	0.398758	2	2	1	2	2	21	16
0.191706	-0.486254	2	2	1	2	1	15	16
0.265722	0.198843	1	2	4	2	7	30	16
-0.613202	0.693243	1	2	1	2	2	17	15
-0.804047	-0.361396	2	2	1	2	1	15	10
-0.478869	0.521962	1	2	2	2	3	29	16
0.173826	-0.150403	2	2	1	2	1	15	16
2.7272	0.753594	2	2	1	2	3	19	16
2.48942	1.13678	2	2	1	2	3	19	16
0.566467	-0.54829	1	2	1	2	1	36	18
-0.624067	0.119842	1	2	3	2	1	17	18
-0.532544	1.04949	2	2	2	2	2	17	12
-0.291026	-0.514058	2	2	1	2	1	15	16
-0.502313	-0.539898	2	2	1	2	1	15	16
-0.419612	-0.691495	2	2	1	2	1	15	16
0.0589842	0.488126	1	2	2	2	1	29	23
0.441914	-0.214606	2	2	1	2	1	29	21
3.79128	0.163135	2	2	1	2	2	21	16
-0.436619	0.838149	1	2	2	2	3	32	16
-0.437889	-0.311358	2	2	1	2	1	17	20
-0.139655	-0.923436	2	2	1	2	1	15	16
3.15969	-0.854637	2	2	1	2	3	19	16
-0.893339	0.436346	2	2	1	2	1	27	16
-0.725049	2.2891	1	2	3	2	3	34	16
4.78032	0.262237	1	2	1	2	3	19	16
-0.319018	-1.11713	1	2	1	2	1	15	16
-0.148667	1.72298	2	2	1	2	3	19	16
-0.555167	-1.18292	1	2	2	2	2	15	15
3.34845	0.410145	2	2	1	2	3	19	16
-0.715162	0.702986	2	2	2	2	2	17	15
0.0699976	1.82958	2	2	3	2	3	34	16
5.03348	-0.393544	1	2	3	2	3	19	16
1.67128	-0.1925	1	2	2	2	1	28	27
-0.15904	0.916233	2	2	3	2	1	15	16
0.210316	-0.158963	2	2	1	2	1	15	16
2.29121	3.53807	1	2	2	2	8	15	12
-0.35719	-0.435757	2	2	1	2	1	15	16
-0.307635	-0.399376	1	2	3	2	2	20	16
0.0470428	-0.902754	2	2	1	2	1	15	16
-0.854685	0.508139	1	2	3	2	3	20	18
0.834048	-1.15797	1	2	5	2	3	24	17
0.195315	-0.512117	2	2	2	2	2	28	18
0.146542	-0.438938	1	2	1	2	2	18	16
0.634239	-0.838194	1	2	2	2	2	19	17
-0.468163	-0.405962	2	2	2	2	3	25	15
0.05272	-0.896457	2	2	2	2	5	25	16
-0.54965	-0.389286	2	2	2	2	2	15	16
-0.176984	-0.298705	2	2	1	2	1	26	16
-1.01733	1.00853	1	2	2	2	3	32	16
-0.982821	-0.0334792	1	2	2	2	1	20	21
4.47088	0.305513	1	2	2	2	3	22	16
-0.467075	-1.12132	2	2	4	1	1	16	16
-0.266772	-1.00114	1	2	2	2	1	18	16
-0.656947	-0.679402	2	2	1	2	1	15	18
-0.416308	0.535411	2	2	2	2	3	30	16
-0.562505	1.24255	2	2	2	2	2	27	16
-0.0395228	-0.78836	2	2	1	2	1	15	16
-0.422755	-0.810415	1	2	1	2	1	16	16
-0.0203705	-1.16104	1	2	2	2	1	20	16
1.0451	-0.430839	2	2	1	2	1	15	16
0.418245	-1.11822	1	2	2	2	2	20	17
-0.561053	-0.350041	1	2	2	1	2	15	22
2.90026	-0.299323	2	2	1	1	3	19	16
0.44048	-0.64912	1	2	4	2	1	16	16
-0.797571	-0.755305	1	2	1	2	1	15	16
0.106656	-0.387266	1	2	1	2	1	15	16
4.0875	0.115006	1	2	2	2	2	17	16
1.32012	2.3173	2	2	1	2	3	15	16
-0.722975	-0.332913	1	2	1	2	2	19	18
0.865497	-0.0236143	1	2	2	1	6	15	10
-0.6442	0.269655	1	2	2	2	3	27	16
-0.713298	-0.32279	2	2	2	4	1	15	16
-0.525867	0.283991	2	2	1	2	3	22	16
3.75281	0.0583159	2	2	1	2	2	15	16
-0.623939	0.0646518	2	2	1	2	3	27	16
-0.963837	0.225191	1	2	2	2	1	18	19
1.14256	4.80123	2	2	2	2	6	17	20
0.381524	-0.759652	1	2	1	2	1	15	16
0.312069	1.67584	1	2	1	1	3	30	16
-0.218246	-0.482382	2	2	1	2	1	15	16
-0.126922	-0.519624	2	2	1	2	1	15	16
-0.0925579	-1.0942	1	2	2	2	2	21	17
-0.764684	-0.340875	1	2	2	2	1	15	20
3.96311	-0.279072	2	2	1	2	1	15	16
1.95419	2.40516	2	2	3	2	5	19	16
3.81148	-0.45469	1	2	1	2	3	15	16
3.64398	0.153222	2	2	2	1	2	15	17
-0.245924	-0.680278	1	2	2	2	1	23	16
0.169709	-0.131349	2	2	1	2	1	24	24
1.60152	0.120226	2	2	1	1	2	15	16
-0.191801	-1.33338	2	2	1	2	1	15	16
0.34653	-0.591059	2	2	1	2	1	16	19
-0.248155	-1.06937	2	2	1	2	1	14	20
-0.356843	0.283436	1	3	2	1	7	19	15
-0.245251	1.73649	1	2	2	2	6	24	24
-0.225717	-0.661878	1	2	1	2	1	13	21
-0.638099	0.420914	2	2	2	1	4	29	16
-0.385559	-0.940109	2	2	1	2	1	15	16
2.0271	-0.898779	2	2	1	2	2	21	24
-0.246213	0.341304	1	2	3	2	2	34	16
3.78847	-0.10165	1	2	3	2	2	16	16
-0.773671	-0.834788	1	2	2	2	3	17	23
-0.75013	-0.639487	2	2	1	2	1	15	16
-0.5805	-0.75889	2	2	1	4	1	15	16
1.1232	-0.59144	2	2	1	2	3	15	16
-1.05854	-0.0250255	1	2	2	2	2	17	24
0.545128	-1.14046	1	2	2	2	3	15	16
1.1701	0.247016	2	2	1	2	2	15	16
-0.604788	0.447834	1	2	2	2	6	35	16
-0.614578	0.454812	1	2	2	2	6	37	16
-0.229839	-1.22794	2	2	1	2	1	15	16
-0.506959	-1.46762	1	2	2	2	1	14	16
-0.1343	-1.02291	1	2	2	2	1	20	21
5.50489	0.237843	2	2	2	2	3	16	16
-0.924248	-0.934851	1	2	1	2	5	14	12
-0.334086	-1.65336	1	2	2	2	1	14	13
-0.712585	0.760778	2	2	1	2	6	27	16
3.52522	-0.516473	1	2	1	2	1	16	16
-0.656346	0.388167	2	2	3	1	6	37	16
-0.245342	-1.29952	2	2	3	2	1	15	16
-0.046879	-0.269281	1	2	2	2	2	21	16
2.05349	0.564157	1	2	3	2	3	26	30
1.90082	-0.725435	2	2	1	4	2	19	16
-0.555998	-0.924495	1	2	2	2	1	17	24
-0.338272	-0.878303	2	2	1	2	1	15	16
-0.665517	0.766896	2	2	1	2	6	27	16
-1.41543	-0.38728	2	2	1	4	1	15	16
0.838568	-0.751451	2	2	4	1	2	20	18
-0.0228117	-1.7662	1	2	2	2	1	17	15
-0.819678	-1.16284	2	2	1	4	1	17	16
-0.918669	0.335476	1	2	3	2	3	27	16
0.0869205	-0.331522	1	2	3	1	2	30	29
2.18501	-1.16993	2	2	1	4	2	15	18
-0.539675	-1.04557	2	1	1	2	3	19	16
2.12809	-0.554469	2	2	1	2	2	20	16
-0.540979	-0.406714	2	2	1	2	1	23	30
-0.678223	-0.4761	2	2	1	2	3	22	16
-0.892134	-0.638984	2	2	1	2	3	14	22
-0.586479	-0.3885	2	2	1	2	2	18	16
-0.922075	-0.55908	2	2	2	1	2	15	16
2.22477	-0.293745	2	2	2	2	2	19	16
3.63883	-0.763553	2	2	1	2	1	21	18
-0.804254	0.993099	2	2	3	2	2	26	16
-0.181561	-0.328531	2	2	1	2	1	21	29
-0.247044	-1.10424	2	2	1	2	1	15	16
1.33008	-1.2367	2	2	1	2	2	18	16
-1.09552	0.113544	2	2	1	2	3	17	31
3.90735	-0.294165	2	2	1	2	2	20	16
-0.617025	-0.967494	2	2	1	2	2	16	16
-0.695143	-0.153118	1	2	2	2	2	23	19
-0.687	0.0173001	1	2	1	2	1	28	16
-0.873915	-0.212927	2	2	1	2	1	18	16
0.186213	-0.185125	2	2	2	2	1	16	18
-0.379049	-0.858101	1	2	3	2	2	20	28
-0.132585	-0.635722	2	2	1	2	5	19	19
-0.0676942	1.09272	1	2	3	2	5	29	16
-0.839699	0.11021	2	2	2	2	5	29	16
-0.175655	-0.82831	1	2	2	2	2	22	30
-0.261174	1.01856	1	2	3	2	1	36	23
0.0310651	-1.11699	2	2	4	2	1	16	16
-0.704824	-0.858106	1	2	1	2	2	13	12
4.32289	0.242562	1	2	1	2	2	15	16
0.519577	0.435164	1	2	3	2	2	30	32
1.09941	0.170825	1	2	2	2	2	10	12
2.09722	-0.111875	1	2	1	2	2	17	12
0.415569	-0.751948	1	2	1	2	2	14	16
0.247444	-0.308169	1	2	2	2	1	26	17
-0.823637	-0.76505	1	2	2	2	2	17	18
2.89245	-0.54838	1	2	1	2	3	20	23
1.33292	-0.140156	1	2	2	2	2	24	27
8.46995e-05	-0.449921	1	2	3	2	2	27	29
-0.217572	-1.39385	1	2	1	4	1	15	16
2.99249	0.585831	2	2	1	4	2	15	16
-1.0208	-0.343068	1	2	1	2	2	21	16
-0.808863	0.551507	1	2	2	2	3	34	16
-0.776885	0.245289	1	2	2	2	1	33	16
-0.933828	0.178692	2	2	2	2	1	31	16
3.24206	-0.773225	1	2	1	4	2	18	16
-0.497807	-0.855008	2	2	1	2	2	13	15
-0.375087	-0.929315	1	2	2	2	1	16	16
-0.13584	-1.39013	2	2	1	2	1	15	16
1.21017	0.110253	2	2	1	2	3	10	14
0.488371	-0.547514	1	2	2	2	2	18	16
1.32286	-0.310108	1	2	1	2	3	10	14
1.76476	0.632633	1	2	1	2	1	19	16
-0.790555	-0.31485	2	2	1	2	1	22	19
-0.594744	-0.912342	1	2	2	2	2	20	30
0.748773	-1.11975	2	2	1	2	1	14	16
-0.518898	0.697826	1	2	1	2	2	15	31
0.141218	-0.128012	2	2	2	2	2	18	25
0.551131	-0.426686	1	2	3	2	3	21	20
-0.298203	-0.979455	2	2	1	2	1	16	16
-0.479567	-0.646291	2	2	1	2	2	18	19
4.5974	-1.66841	2	2	1	2	2	22	22
-0.378769	-0.18853	1	2	2	2	4	21	31
-0.164413	-1.23578	2	2	1	2	1	22	19
-0.911913	-0.735061	1	2	2	2	1	15	20
-0.0824206	-0.562725	2	2	1	2	1	18	19
-0.78074	0.121333	2	2	1	2	2	18	19
-0.107486	-0.63843	2	2	1	2	2	14	16
5.26374	1.26377	1	2	2	2	2	15	16
-0.0623631	-1.44106	2	2	1	4	1	15	16
-0.720433	-1.26722	1	2	2	2	1	14	17
3.30246	-0.97963	2	2	1	2	2	21	23
3.46502	-1.49264	2	2	1	2	2	20	17
-0.788544	-0.401656	2	2	3	2	2	17	20
-0.394407	0.644999	2	2	1	2	2	12	32
0.619016	0.558577	2	2	1	2	2	17	16
0.788802	0.128152	1	2	1	2	2	16	14
0.80693	0.115666	2	2	2	2	2	14	14
-0.980834	0.445878	2	2	1	2	2	14	27
0.754547	0.184054	2	2	1	2	2	15	32
-1.2169	0.604006	1	2	1	2	1	27	16
1.11037	-0.118865	2	2	1	2	2	22	24
1.709	0.102436	1	2	2	2	2	26	14
-0.0170347	-0.037982	2	2	1	2	1	30	18
-0.690439	-0.550418	2	2	1	2	1	14	16
-0.21177	-1.30207	2	2	1	2	1	15	16
4.79428	1.95304	2	2	1	2	2	15	18
-1.24007	1.36931	1	2	1	2	3	29	16
-0.395248	-0.502672	1	2	2	2	1	20	18
0.779639	-0.393451	2	2	1	2	1	24	24
-0.384718	-0.85855	1	2	4	2	3	20	20
0.768087	-0.753682	2	2	1	2	2	15	16
-0.047107	-0.965601	1	2	1	2	2	18	16
0.903407	-1.06573	2	2	2	2	6	19	16
-0.275993	-1.40015	1	2	3	2	2	15	26
0.649302	-0.388741	2	2	2	4	3	21	32
-0.0829161	-1.10433	2	2	2	2	1	24	32
3.35475	0.948041	2	2	2	2	2	18	17
0.213706	-0.935769	2	2	2	2	1	16	16
0.968117	-0.867317	2	2	2	2	3	15	14
2.20012	1.01633	1	2	2	3	2	16	18
-0.0649098	-0.57857	1	2	2	2	1	16	16
0.701497	0.904478	2	2	1	2	2	15	15
-0.7966	-0.45441	2	2	2	2	1	17	32
2.22482	0.024458	2	2	1	2	2	16	16
0.225661	-0.892917	2	2	1	2	2	17	14
0.477943	-0.263365	2	2	1	2	3	15	24
-0.678777	-0.0944887	2	2	1	2	1	14	16
4.9336	-1.3703	2	2	1	2	2	15	16
0.166058	0.430438	2	2	2	1	4	16	32
0.909004	-0.871779	1	2	3	2	5	15	24
2.81054	0.196448	2	2	2	1	2	15	16
-0.471069	-0.362833	1	2	2	2	1	18	16
3.8225	0.91345	1	2	1	2	4	16	16
0.156963	-0.164945	1	2	2	2	1	16	16
0.371974	-0.306927	2	2	2	2	2	17	14
0.487831	-0.477542	2	2	2	2	2	19	14
0.107236	-1.00471	2	2	2	2	1	16	16
0.354253	-1.30917	2	2	2	3	2	15	24
3.0631	0.561317	2	2	2	2	2	16	16
4.74526	-0.406871	1	2	1	2	2	15	16
0.545128	-1.14046	2	2	1	2	1	15	16
-0.560542	0.477091	1	2	2	2	5	20	16
-0.230007	-0.443389	1	2	2	2	1	16	16
-0.893485	0.248719	1	2	2	2	5	21	13
-0.285876	0.262735	1	2	1	2	1	14	16
-0.53826	-1.07919	2	2	2	2	2	24	16
0.549876	-0.550408	2	2	2	2	3	26	22
-0.866605	-0.436088	1	2	2	2	1	21	22
0.714664	1.05552	1	2	3	2	1	31	16
0.443046	0.12169	2	2	2	2	1	15	16
-0.462376	-0.670975	1	2	1	2	1	14	19
-0.324677	-1.12612	2	2	1	2	1	15	16
-0.500466	-1.50832	1	2	1	2	1	14	16
-0.295771	-0.966511	1	2	1	2	1	15	16
-0.581749	-0.105402	2	2	1	2	2	10	13
-0.539271	-0.147416	1	2	2	2	2	14	14
4.07852	-0.621023	2	2	2	2	1	16	16
1.62314	0.241179	2	2	1	2	2	15	16
1.73524	-0.450756	2	2	2	2	2	24	24
-0.0745864	-0.995994	2	2	2	2	1	29	28
-0.986987	-0.18876	2	2	2	2	1	17	21
-0.403745	0.152275	2	2	2	2	2	20	16
1.31069	0.723904	2	2	1	2	1	15	19
0.238681	-1.35964	2	2	2	2	1	16	16
1.62609	-0.527883	1	2	2	2	2	15	22
1.51447	-0.770314	2	2	2	4	1	16	18
0.0183659	-0.0351552	1	2	2	2	1	16	16
1.95329	-0.721814	2	2	2	2	1	15	16
0.30879	1.1065	1	2	3	1	5	25	24
0.417095	-1.10901	1	2	1	4	1	14	16
-0.317842	0.859462	1	2	2	1	1	21	27
0.349993	-1.05797	1	2	2	1	1	15	16
0.27637	-0.758048	1	2	1	2	1	16	16
0.104605	1.2893	2	2	1	2	2	16	16
1.48314	0.425689	1	2	3	2	2	16	16
-0.717182	0.608919	2	2	1	2	1	21	32
0.489033	-1.11685	1	2	3	2	3	23	19
0.610206	-0.361886	1	2	2	2	3	18	12
2.55293	0.860174	2	2	2	2	2	16	16
-0.412897	-0.522531	2	2	1	2	1	15	16
-0.905717	-1.1435	1	2	1	2	1	15	16
-0.889279	-0.81594	2	2	1	2	3	15	16
-0.301831	0.135737	2	2	2	2	1	16	16
0.830277	0.862213	2	2	1	2	2	24	24
2.63128	1.01037	2	2	1	2	2	16	16
-0.420459	0.382565	2	2	1	2	2	18	16
-0.690854	0.0947349	1	2	2	2	1	28	16
-0.0985656	-1.54258	2	2	1	4	1	21	16
-0.890377	0.59156	2	2	2	2	1	19	16
1.63082	-0.712763	2	2	1	2	2	15	18
1.92769	-0.63469	2	2	1	4	2	15	16
0.641692	0.988995	2	2	3	2	1	25	16
-0.139322	1.1193	2	2	3	2	1	24	22
-0.707291	-0.821397	2	2	1	2	3	22	24
-0.277092	-0.286923	1	2	2	2	1	21	32
1.27813	0.216608	1	2	5	2	2	16	16
-0.775398	-1.56798	2	2	1	2	1	14	16
-0.800534	2.38138	1	3	2	3	4	28	16
-0.555165	-1.0324	2	2	1	2	1	16	16
1.83118	-1.43454	2	2	1	2	2	15	18
-0.601127	-1.08882	1	2	2	2	1	22	16
0.749456	-0.414968	2	2	1	4	2	15	16
-0.906061	-0.659019	1	2	2	2	2	16	8
-0.0980344	0.479389	2	2	1	2	1	24	16
-0.945904	-0.364241	1	2	2	2	2	13	8
0.467604	-0.242287	1	2	3	1	2	27	16
0.291126	-0.929176	1	2	4	2	2	16	16
0.459819	1.06815	1	2	2	2	2	31	14
1.24123	-0.0866647	2	2	1	4	2	16	16
0.110359	-0.616082	1	2	1	2	1	16	16
3.14766	0.401488	1	2	2	1	1	16	19
-0.443679	-0.725581	1	2	2	2	1	21	8
1.29199	0.676151	2	2	1	2	1	19	16
0.934173	-0.673005	1	2	2	2	2	23	32
0.0426864	-0.112939	2	2	1	2	1	16	18
0.341196	-0.510558	2	2	2	2	1	27	16
1.90216	-0.99602	2	2	1	2	1	16	19
1.38303	-0.743438	2	2	1	4	1	24	24
-0.198	-0.782627	2	2	2	2	2	22	26
-0.361188	0.4225	1	2	2	2	1	16	16
-0.534821	0.178335	2	2	2	2	1	16	16
3.42677	-1.43839	2	2	1	2	1	16	19
0.813193	-1.59412	2	2	1	2	1	24	16
-0.148671	-0.451054	1	2	2	2	1	24	30
2.30353	-0.409564	2	2	4	1	2	16	16
1.543	-0.578836	2	2	1	2	2	16	16
-0.291659	-0.875201	2	2	1	2	1	14	16
3.30147	0.201186	2	2	1	2	2	16	19
-0.242206	-0.601213	2	2	1	2	1	15	16
2.68366	-0.230642	2	2	1	2	2	24	24
1.45074	-0.358399	2	2	1	2	2	24	24
1.96029	-0.489247	2	2	2	2	2	24	21
0.610117	-0.646337	1	2	3	2	3	22	17
-0.347051	-0.445099	2	2	2	2	2	17	18
-0.405456	-0.678063	1	2	3	2	1	16	16
-0.889135	-0.489595	2	2	2	2	1	16	22
0.155595	-0.566211	2	2	1	2	1	14	16
-0.791456	-0.769757	2	2	1	4	6	15	16
-0.856846	-0.842523	1	2	1	2	2	16	8
-0.596048	-0.585624	1	2	2	1	1	17	22
-0.754114	-0.680428	1	2	1	2	2	16	8
1.69664	-0.907482	2	2	1	2	2	22	26
1.25528	0.191874	2	2	1	2	3	20	20
-0.870606	-0.22684	1	1	3	2	3	23	26
-0.858251	-0.0817439	1	1	1	2	3	24	8
-0.851786	-0.289092	2	1	3	2	2	19	20
-0.461536	-1.25028	2	1	3	2	1	27	14
-1.22952	0.155752	2	1	3	2	4	30	16
-1.22128	-0.171494	1	1	2	2	4	32	16
-0.414858	0.0521088	1	1	2	2	1	20	16
0.0957165	-1.29223	2	1	2	2	1	29	17
-1.11115	-0.0380166	2	1	2	2	2	18	14
-0.822012	-0.0331589	2	1	2	2	5	27	16
-0.96864	0.0481195	1	1	2	2	2	19	12
-0.68289	-0.223322	2	1	3	2	5	34	16
-0.720776	-0.184068	2	1	2	2	3	19	16
-0.206216	-0.318932	2	1	3	2	2	20	30
-0.0981613	-0.564266	2	1	3	2	3	19	30
-0.387363	-0.30242	2	1	2	2	5	26	16
-0.470311	-0.795658	2	1	1	2	2	16	22
0.66592	0.146314	2	1	3	2	2	22	21
-0.137285	-0.810507	2	1	2	2	2	22	23
-0.546309	-0.789226	1	1	1	2	2	18	22
-0.285981	-0.538957	1	1	2	2	2	16	13
-0.309021	-0.641603	2	1	2	2	2	15	22
0.302454	-1.25162	2	1	1	2	2	19	24
-0.599962	-0.913473	2	1	2	2	3	21	32
2.15395	0.209002	1	1	4	2	2	26	9
-1.09168	0.266005	2	1	2	2	2	15	16
-0.562446	-0.132053	2	1	2	2	1	23	16
-0.835132	-0.632836	2	1	2	2	3	21	24
-0.770444	0.484012	1	1	2	2	5	30	16
-0.480266	-0.708253	2	1	2	2	2	22	26
-0.356673	1.19771	1	1	2	4	8	32	16
-0.752618	-0.923212	1	2	2	2	7	11	13
-0.6363	-0.670066	2	1	2	2	1	16	29
-0.726767	-0.525253	1	1	2	2	4	9	32
-0.76154	-0.871239	2	2	2	2	1	25	29
-0.360311	-0.0259023	1	1	3	2	1	23	9
-0.152748	-0.42504	2	1	2	2	5	21	22
0.496832	-0.648569	2	1	2	2	2	24	27
0.0798906	-0.822532	1	1	2	1	1	16	28
-0.874292	-0.585114	2	1	1	2	2	15	16
-0.368051	0.169763	2	1	2	2	2	21	32
0.767683	-0.338879	2	1	3	2	3	25	19
0.27587	-0.411165	2	1	2	1	6	22	19
0.17315	-0.173995	2	1	2	2	2	21	31
-0.506036	-0.506338	2	1	2	2	2	15	21
-0.226138	-0.926597	1	1	1	2	2	14	20
-0.310488	-0.639818	2	1	3	2	1	18	14
-0.0320732	-1.19702	1	1	1	2	2	14	32
0.0386481	-1.45353	2	1	1	2	2	14	37
-0.796263	0.322576	2	1	2	2	1	17	30
-0.325053	0.38152	2	1	3	2	2	24	30
0.881322	0.333767	1	1	1	2	2	21	17
-0.234221	-0.0513697	1	1	1	1	3	19	29
0.135303	-0.0336765	2	1	3	2	2	21	32
-0.315625	-0.897586	2	1	1	2	2	16	21
0.784837	-0.36638	2	1	2	2	2	18	17
-0.438755	-0.662113	1	1	4	1	3	18	12
-0.751519	1.36079	2	1	1	2	1	23	16
-0.219189	0.157677	1	1	3	2	3	20	26
-0.354745	-0.756587	2	1	2	2	3	22	21
0.426121	-0.492569	2	1	3	2	2	14	17
0.382854	-0.723459	2	1	1	2	1	20	31
0.230239	0.0852489	2	1	1	2	3	21	32
0.207856	-0.249804	2	1	2	2	2	22	27
-0.154169	0.373162	2	1	5	1	3	21	16
0.650095	-0.765169	1	1	2	2	2	26	18
0.954844	-0.129962	2	1	4	2	3	16	31
0.334928	-1.10724	2	1	2	2	1	16	33
0.799232	-0.571572	2	1	2	2	1	16	30
-0.107344	1.62781	2	1	3	2	2	23	16
-0.734362	0.942856	2	1	4	2	2	23	16
-0.857003	-0.498887	1	1	2	2	2	17	17
-0.853087	-0.57635	2	1	1	2	2	13	17
-0.397636	-0.371803	1	1	2	2	2	25	18
0.477778	-0.780235	2	1	3	1	2	29	19
0.876771	-1.54527	2	1	2	2	2	28	22
0.514932	0.219988	1	2	2	4	1	27	32
-0.129864	-0.882242	2	1	1	2	9	14	16
-0.815979	-0.626662	1	1	1	2	3	20	30
-0.126363	-0.869661	1	1	2	2	1	22	31
0.0738491	-0.9934	1	1	2	2	2	19	30
-0.85033	0.106824	1	1	2	2	1	22	24
-1.09954	0.0392908	2	1	3	2	1	23	16
-0.8443	0.559291	2	1	1	2	6	17	21
-0.870359	0.240784	1	1	2	2	6	19	23
1.41374	0.663384	2	1	1	2	2	15	32
0.53695	-0.3313	2	1	1	2	1	23	16
-0.382775	0.00830448	2	1	1	2	2	17	21
-0.451236	0.54276	2	1	2	2	2	14	20
-0.501088	-1.0333	2	1	1	2	2	23	26
0.449509	-1.6046	2	1	3	2	2	27	32
0.488245	0.0726697	2	1	2	2	2	26	15
0.782515	-0.343325	2	1	2	2	1	24	16
-0.00427741	-0.716558	2	1	1	2	2	23	14
0.125101	1.15385	2	1	3	2	2	24	32
1.54565	0.24402	2	1	4	2	2	21	32
-0.56114	-0.217971	1	1	2	1	5	17	17
0.00350011	0.949734	1	1	2	2	3	21	32
-0.292533	0.588655	2	1	3	2	2	19	29
-0.146931	-0.441512	1	1	3	2	3	24	32
1.15046	-0.21733	2	1	3	2	2	16	32
0.31559	0.0201633	2	1	1	2	1	15	32
-0.323982	-0.964532	1	1	3	2	1	25	32
-0.811285	0.0561767	1	1	2	2	3	20	30
0.143943	0.392224	1	1	2	2	2	16	32
-0.289684	-0.668613	2	1	3	2	1	22	16
-0.0452752	-0.836202	2	1	1	4	1	22	16
2.15683	1.58567	2	1	5	2	8	30	18
-0.596846	-0.0782277	2	1	2	2	1	22	16
2.78563	4.60243	1	1	4	2	5	25	17
0.234799	-0.522381	2	1	4	1	6	24	16
-0.722802	-0.583402	1	1	3	2	1	22	23
-1.3796	0.0273221	1	1	1	2	1	18	26
1.08669	0.43847	1	1	2	1	5	25	8
-0.334503	-1.23632	2	1	2	2	2	17	21
0.674109	0.143204	1	1	3	1	9	16	24
-0.067339	-0.182254	1	1	2	2	1	16	24
-0.154964	-0.40449	1	1	2	2	1	17	12
-0.736539	-0.0224292	1	1	2	2	3	23	8
-0.215653	0.221911	2	1	2	2	5	23	32
-0.393727	-0.340286	1	1	2	2	2	23	19
-0.731482	0.0532995	1	1	1	2	2	21	18
0.305735	-0.463021	2	1	3	2	1	16	25
0.241507	-0.00154987	1	1	3	2	1	16	19
-0.326624	-0.514347	1	1	2	2	2	17	19
-0.548966	0.141007	2	1	2	1	4	23	32
1.1191	-0.202717	1	1	3	1	1	27	32
0.622231	-0.824094	2	1	2	2	1	20	26
-0.492501	0.162935	2	1	2	2	2	18	17
1.53873	0.325307	1	1	1	4	2	14	27
-0.398154	-0.338804	1	1	3	2	2	19	18
-0.245654	-1.06398	2	1	1	1	2	19	17
-0.44957	-0.659164	2	1	1	2	2	23	18
-0.321306	-0.266901	2	1	1	2	2	21	20
-0.63167	-0.395738	1	1	2	2	2	24	18
-0.696429	-0.325804	2	1	1	2	1	20	17
-0.464781	-0.43579	1	1	3	1	2	22	31
-0.489885	-0.177239	2	1	2	2	2	22	31
0.18689	-1.20099	2	1	1	2	1	20	28
-0.462215	-0.229776	2	1	3	3	3	21	30
-0.00922605	-0.777059	2	1	1	4	1	16	19
-0.0575831	-1.25188	2	1	1	4	1	15	16
0.857824	-1.62918	2	1	1	4	1	18	32
-0.232198	0.352516	2	1	1	4	1	19	32
-0.372608	-0.561368	1	1	2	2	1	19	19
-0.199637	-0.505727	1	1	3	2	2	24	22
0.448679	-0.295783	1	1	2	2	1	25	32
0.51494	-0.377687	2	1	4	2	3	24	16
-0.521229	-0.710307	2	1	2	2	2	19	21
-0.589234	-0.416397	1	1	2	2	2	19	16
-0.38618	-0.272198	2	1	2	2	2	17	16
-0.989491	0.315351	2	1	2	2	1	21	30
-0.227576	-0.414713	2	1	2	2	1	25	32
-0.156551	-0.220783	1	1	2	2	1	20	16
0.466476	0.527147	2	1	2	2	2	16	32
-1.20619	-0.00617529	2	1	1	2	2	19	25
-0.805649	-0.239508	1	1	1	2	2	23	26
-0.404328	-0.388632	2	1	2	2	2	23	30
-0.0341669	-0.65151	2	1	3	2	2	25	29
-0.763811	-0.376505	2	1	1	2	2	15	25
-1.08407	0.363406	2	1	1	2	2	13	16
0.451073	-0.431502	1	1	2	2	2	21	16
1.046	0.386889	2	1	3	2	2	28	32
0.735971	-0.675769	1	1	3	1	2	16	26
0.726185	-0.505711	2	1	3	2	2	16	28
0.881524	0.131689	1	1	2	2	2	16	24
0.0709346	-0.406869	1	1	2	2	4	16	16
-0.0689853	-0.305808	2	1	1	2	1	24	19
-0.130444	-1.56131	1	1	1	4	2	26	32
-0.306058	-1.23326	2	1	2	2	2	23	32
-0.682934	-1.14405	2	1	1	2	3	23	32
-1.0929	1.1894	2	1	3	2	5	37	24
-0.631805	0.10751	2	1	2	2	1	28	18
-0.423713	0.0599892	1	1	1	2	1	18	16
-0.555705	-0.265297	2	1	1	2	2	18	15
-0.231495	0.137554	1	1	2	2	1	36	28
-0.0418962	-0.29089	1	1	2	2	2	21	16
0.0799751	1.13572	1	1	2	2	2	24	16
0.238336	-0.6036	1	1	2	2	2	23	16
0.329361	-0.640116	2	1	3	2	2	22	16
-0.0342471	-0.0631293	2	1	2	2	5	18	18
-0.43176	-0.49837	2	1	4	1	5	24	18
-0.421886	1.47932	1	2	2	2	5	32	19
-0.0550504	-0.50346	1	1	3	2	2	24	22
-0.423257	0.290667	2	1	2	2	5	23	18
-0.212652	-0.317272	2	1	2	2	2	22	19
0.9121	0.163609	2	1	3	2	2	24	16
-0.184377	0.226246	2	1	2	2	4	18	18
-0.173329	-0.335996	2	1	1	2	4	18	20
0.126491	-0.572728	1	1	2	2	1	25	16
-0.121428	2.24752	2	1	3	1	8	36	16
0.5742	-0.890134	2	1	1	2	1	21	23
-0.104854	0.009657	1	1	3	2	2	24	19
-0.151157	-0.500668	2	1	3	2	3	25	22
0.0814481	-0.445373	1	3	2	2	2	17	16
-0.0651355	-0.569855	2	1	2	2	3	19	16
0.342313	-0.422639	1	1	3	2	2	26	22
0.121222	-0.699093	1	1	1	4	4	13	16
-0.458044	-0.0675897	2	1	3	2	3	18	21
-0.0144544	0.696858	2	1	4	2	2	26	22
0.499511	-0.880542	2	1	2	2	2	26	22
0.334843	0.0384152	2	1	3	2	3	27	22
0.169264	0.976334	1	1	4	2	3	27	22
0.258668	-1.55774	2	1	2	2	2	25	22
0.386894	5.75225	2	1	5	2	2	27	26
1.3226	-1.1489	2	1	3	2	5	19	21
0.404828	-0.343885	1	1	4	2	3	18	14
-0.485156	-0.02387	2	1	3	2	2	28	32
0.753114	-0.671614	1	1	2	2	3	22	19
-0.50278	-0.932693	1	1	2	2	2	14	17
0.160607	-0.682113	1	1	2	2	3	23	15
-0.499712	-0.290006	2	1	3	2	3	24	10
-0.112978	-0.260952	2	1	3	2	2	18	21
-0.261046	-0.146743	2	1	1	2	2	16	18
-0.704648	-1.16644	2	1	2	2	1	17	23
-0.333512	-0.726398	2	1	1	2	2	20	20
-0.146202	-1.0413	2	1	2	2	2	14	16
-0.0330478	-1.41557	1	1	2	2	2	22	32
-0.470469	-0.374509	2	1	1	2	2	19	14
-0.962071	-0.352162	2	1	1	2	1	12	19
-0.105892	1.56085	1	1	2	2	3	26	20
0.124908	0.239704	1	1	3	3	3	24	16
0.161387	-0.172311	1	1	2	2	1	26	16
-0.100973	-0.194772	2	1	3	2	1	26	16
0.267298	-0.336397	1	1	4	2	1	26	16
-0.584182	-0.818047	1	1	3	2	1	16	16
-0.0738277	1.35691	1	1	2	2	5	35	19
-0.20194	1.62262	2	1	3	2	5	33	16
-0.420744	0.622913	1	1	2	2	1	33	20
-0.756138	0.461003	2	4	2	2	1	34	16
-0.399279	0.849137	2	1	2	2	2	23	18
-0.0205802	1.58785	2	1	2	2	2	23	20
-0.501019	1.43788	2	1	4	2	2	24	26
-0.156881	-0.570283	1	1	3	1	1	24	16
0.0699187	-1.46149	2	1	2	2	3	15	19
-0.818334	0.699367	1	1	2	2	1	25	16
-0.450521	0.530441	2	1	3	2	2	27	19
-0.749537	-0.806166	2	1	1	2	1	21	16
-1.0585	2.02491	2	1	2	2	6	35	16
-0.712656	0.843223	1	1	2	2	2	21	23
-0.513979	1.56259	2	1	2	2	7	33	16
0.467745	0.794073	1	1	3	1	1	18	16
-0.726119	0.917706	1	1	2	2	1	21	16
-1.05175	0.122398	2	1	2	2	1	25	16
0.336562	-0.758682	2	1	2	2	2	15	20
-0.558255	0.998721	2	1	2	2	1	25	16
-0.307359	0.737922	1	1	2	2	1	22	16
-0.696316	-0.0390305	1	1	4	2	1	23	16
-0.359918	-0.548934	2	1	2	1	2	16	18
-0.0147267	-1.15517	2	1	1	2	3	15	18
2.08205	0.0923796	2	1	2	2	2	25	20
0.0264333	-2.04703	2	1	2	1	2	16	19
0.205446	-1.44326	2	1	2	2	2	16	20
1.00708	0.202783	2	1	1	2	2	16	24
0.0760372	-1.09205	1	1	2	2	2	16	20
-0.343568	0.988066	1	1	3	1	2	26	21
-0.226016	1.5193	1	1	3	2	2	26	21
-0.0811185	1.39072	1	1	3	1	2	27	25
-0.920034	-0.0670527	2	1	1	4	7	30	16
0.260584	-0.0301591	1	1	1	2	1	20	16
0.0293467	-0.259431	1	1	2	1	1	24	16
-0.191135	0.00166434	1	1	2	1	1	15	16
-0.260529	0.0865202	2	1	5	1	7	27	16
-0.552591	0.992534	2	1	1	2	2	20	24
-0.0808076	-0.847083	1	1	2	1	2	25	24
-0.0896283	-1.02565	1	1	2	2	1	24	24
0.187195	-1.20176	1	1	2	2	1	21	24
-0.272454	0.258577	1	1	2	1	3	22	25
-0.0503046	1.08313	2	1	3	2	2	26	32
-1.02755	1.44569	2	1	2	2	1	34	16
-1.00652	0.632757	2	1	2	2	3	30	16
-0.521644	0.535906	1	1	3	2	2	19	22
-1.08487	1.7281	2	1	2	2	2	36	16
-1.21429	2.16482	1	1	3	2	2	31	16
-0.420505	0.339213	1	1	1	1	3	21	18
0.142886	-0.839156	1	1	2	2	3	20	20
0.12423	-0.815603	2	1	1	2	2	13	16
-0.468475	0.211244	1	1	1	2	2	24	20
-0.584904	0.212407	2	1	2	2	3	24	23
-0.279928	-1.31937	1	1	1	2	1	13	22
-1.05605	0.990884	2	1	2	2	3	16	16
-0.251076	-1.49449	2	1	1	2	4	19	21
-0.643477	0.563839	1	1	2	2	2	23	22
-0.469308	-0.479163	1	1	1	4	3	12	16
-0.352773	-0.90938	2	1	2	4	2	23	21
-0.64605	-0.00409251	2	1	3	2	2	22	21
-0.548885	-0.0405716	1	1	2	2	1	22	21
0.632093	2.45434	1	1	2	2	7	32	16
0.108241	0.256333	2	1	2	2	2	24	24
-0.229025	-1.37919	2	1	1	2	2	20	22
0.18564	1.86049	1	1	1	2	8	33	16
-0.968406	0.431915	1	1	1	4	2	21	20
0.222994	0.276157	1	1	2	2	2	26	24
-0.616639	0.448006	2	1	2	2	3	23	17
-0.668199	1.43114	2	1	3	2	7	35	32
-0.408169	-0.189964	2	1	3	2	2	26	20
-0.399656	-0.714543	1	1	2	1	2	19	21
0.329407	0.412193	2	1	2	2	7	29	19
0.120224	-1.26104	1	1	2	2	2	24	23
-0.117734	-1.16312	1	1	1	2	1	23	26
-0.33613	0.118294	2	1	2	2	4	16	16
-0.156786	-0.221352	1	1	1	2	2	27	19
-0.526964	-0.448947	2	1	1	2	2	20	24
-0.838352	-0.425993	1	1	3	2	1	25	24
0.925775	-1.24637	2	1	3	2	2	25	25
-0.526118	-0.278633	1	1	4	2	2	28	31
0.588684	1.46269	2	1	3	2	8	32	16
-0.331251	-0.509469	2	1	1	2	2	20	18
-0.0480361	-0.39604	2	1	2	2	3	24	19
0.106817	0.285993	1	1	3	1	2	24	24
0.424296	0.116506	2	1	3	2	2	25	24
0.236253	-0.92549	2	1	2	2	2	24	24
-0.184127	-0.232703	2	1	2	4	1	19	21
-0.494836	0.0827698	2	1	1	2	2	23	17
0.655517	-0.0356299	1	1	3	2	2	26	24
0.325151	-0.765108	2	1	2	2	2	25	24
-0.0720078	-0.789116	2	1	1	2	2	16	17
0.852015	0.203598	2	1	3	2	2	25	23
1.55545	5.40956	1	1	5	2	8	36	16
-1.27376	1.9006	2	1	2	2	1	29	16
-0.260046	-1.02401	2	1	2	2	2	26	24
-0.179009	-1.04772	2	1	4	2	2	22	25
-0.803735	1.86977	2	1	1	2	5	28	16
-0.324751	2.51879	2	1	2	2	5	25	21
-0.577546	1.78782	2	1	2	2	1	32	17
-0.577901	1.87887	1	1	2	1	2	36	28
-0.527758	-0.616238	2	1	2	2	2	24	32
-0.551142	-0.406007	2	1	2	2	2	17	11
0.317355	-1.21008	1	1	2	2	3	19	22
-0.0907068	-0.659378	1	1	2	2	2	15	19
-0.832954	-0.314042	1	1	2	2	2	21	19
-0.523958	-0.503114	1	1	2	2	3	19	19
-0.959207	-0.485399	1	1	2	2	3	17	13
-0.234358	-0.592192	2	1	2	2	2	17	24
-0.367608	-0.189093	2	1	2	2	3	20	30
-0.73797	-0.13902	2	1	2	2	5	26	30
-0.550907	-0.321051	1	1	1	2	2	14	18
-0.293304	0.962628	2	1	2	2	8	36	34
0.107445	-0.146408	2	1	3	2	2	25	16
-0.587225	0.0409282	2	1	2	2	5	35	20
-0.614679	0.257215	1	1	2	2	2	29	22
-0.573041	-0.182135	2	1	1	2	2	22	26
-0.361725	-0.36073	1	1	2	2	3	22	19
-0.71679	-0.77749	1	1	1	2	3	17	32
-0.405672	-0.648514	2	1	1	2	2	23	16
-0.769589	-0.170028	1	1	2	2	5	24	28
-0.146754	-0.18196	2	1	2	2	2	19	16
-0.678541	0.0882215	2	1	2	2	3	20	31
-0.650305	0.254426	2	1	2	2	3	27	31
-0.60126	0.845843	2	1	2	2	7	36	21
-0.559247	-0.451722	1	1	2	1	2	19	20
-0.213535	0.15623	2	1	2	2	2	16	16
-0.32648	-0.285913	2	1	3	2	2	23	21
-0.126854	0.11792	2	1	1	2	2	18	16
-0.282695	-0.687344	2	1	2	2	2	16	16
-0.440548	-0.563267	2	1	2	2	1	18	18
-0.185175	-0.188634	2	1	2	2	2	24	16
1.00426	-0.971302	1	1	2	2	3	17	20
-0.131405	-0.240735	2	1	2	2	2	20	16
-0.581348	0.387727	2	1	2	2	3	23	32
0.391374	-0.790846	2	1	3	2	3	18	22
-0.325256	-0.437485	2	1	1	2	2	21	22
-0.267897	-0.392063	2	1	2	2	3	19	20
-0.693721	0.0136419	2	1	2	2	3	21	29
-0.429149	-0.287377	2	1	2	2	2	14	16
-0.337039	-0.53333	2	1	2	2	2	21	19
-0.469556	0.60299	1	1	1	2	5	30	24
-0.531518	-0.900131	1	1	2	2	2	19	32
-0.240857	0.906963	2	1	2	2	5	32	25
-0.428076	1.29331	2	1	3	2	6	30	16
1.77626	-0.0219873	1	1	2	4	1	24	24
-0.0820269	-0.113183	2	1	2	2	2	15	16
-0.216819	-0.80583	2	1	2	2	2	21	20
-0.578027	-0.841581	1	1	2	2	2	26	32
0.977107	0.0339516	2	1	2	2	2	21	18
-0.543557	-0.910846	2	1	2	3	2	20	19
-0.601219	-0.397525	2	1	2	2	2	23	22
0.246007	0.488117	2	1	2	2	2	15	16
-0.104027	-0.419708	1	1	2	2	2	15	16
0.654906	-0.0194916	2	1	2	2	3	23	32
1.13262	1.01585	1	1	2	4	1	26	24
-0.538989	-0.474386	2	1	1	2	3	24	32
2.63809	0.00931594	1	1	2	4	1	24	24
-0.0843941	-0.0794248	1	1	3	2	5	24	16
-0.682814	1.0302	2	1	3	2	3	31	32
0.504232	-0.68292	1	1	3	2	2	24	16
-0.187096	-0.625557	2	1	3	2	2	20	18
-0.201316	-0.258065	1	1	3	2	2	21	24
-0.36808	-1.18181	2	1	2	2	3	12	21
-0.416141	-0.782381	2	1	2	2	3	25	32
-0.341274	-0.254415	1	1	3	2	2	18	21
-0.156366	-0.470628	1	1	3	2	3	19	20
-0.526914	-0.508078	2	1	2	2	2	22	20
-0.559029	0.675338	2	1	3	2	1	20	17
-0.332875	0.0823118	2	1	1	4	2	21	15
-0.599686	-0.00647907	1	1	2	2	3	19	20
-1.15372	0.338772	1	1	4	2	2	26	18
-1.01244	-0.171138	1	1	2	2	2	20	30
-0.860185	0.494555	2	1	1	2	2	18	22
-0.526165	0.023698	2	1	3	2	2	24	24
-1.02961	0.191412	2	1	2	2	3	21	17
-0.781188	0.524448	2	1	4	2	2	20	14
-0.812138	0.157496	1	1	1	4	2	22	17
-0.690446	0.196265	2	1	3	3	2	23	28
-0.507185	0.868115	1	1	2	2	2	17	31
-0.159153	0.152782	2	1	3	2	2	22	30
-0.646796	-0.219686	1	1	1	2	2	19	15
-0.772386	-0.503539	2	1	1	2	1	17	19
-0.687428	0.250896	2	1	2	2	2	23	32
-0.69364	-0.078885	2	1	2	2	1	24	34
-0.866414	0.1028	2	1	2	3	2	22	23
-0.815289	-0.207375	1	1	2	2	3	23	21
0.114645	-1.3473	1	1	3	2	3	21	16
-1.18766	0.278697	1	1	2	2	2	21	20
-0.482605	-0.224975	2	1	2	2	3	21	20
-0.56214	-0.205448	1	1	2	3	3	22	20
-0.646595	-0.226145	2	1	2	3	3	22	22
-0.482724	0.0338143	1	4	2	3	3	24	19
-0.194102	-0.102441	2	1	1	2	3	21	17
-0.916416	0.25068	2	1	3	2	1	19	15
-0.724684	-0.147947	2	1	3	2	2	19	16
-0.255403	-0.613075	1	1	3	2	3	21	17
-0.764266	0.0760713	2	1	2	2	3	17	17
-0.650462	-0.0363662	2	1	1	2	3	17	15
-0.673706	0.252746	2	1	2	4	2	20	31
-0.510645	-0.18654	2	1	1	2	2	21	32
-0.656777	-0.0380785	2	1	3	2	2	26	32
-0.709954	0.569244	1	1	4	2	2	27	32
-0.556681	0.54415	2	1	1	4	1	21	12
-0.606315	-0.427016	2	1	2	2	3	28	30
-1.02393	0.150964	2	1	2	2	2	21	24
-0.459427	0.121252	2	1	4	2	3	26	16
0.639733	-0.451652	2	1	3	2	2	27	18
-0.235121	-0.11633	1	1	2	2	2	25	18
-0.3998	-0.125178	2	1	1	4	3	18	32
0.0341245	-0.613852	1	1	2	2	2	28	32
-1.01975	0.225586	2	1	3	1	2	21	14
-0.838093	0.242876	2	1	1	2	1	28	32
-0.922603	0.0351908	1	1	2	1	1	26	26
-0.490733	-0.381032	1	1	2	2	3	22	25
-0.375445	0.159414	1	1	2	1	2	22	30
-0.716791	0.414671	1	1	2	2	3	18	16
-0.567107	-0.0578217	2	1	2	2	3	20	16
-0.68256	-0.331359	2	1	2	2	2	20	24
-0.24156	-0.0837679	2	1	2	2	2	22	23
-0.546718	-0.322852	2	1	3	1	3	22	27
-0.380898	-0.611837	1	1	2	2	3	21	26
-0.62565	0.241388	2	1	2	2	3	18	17
-1.15882	0.356256	2	1	1	2	2	17	16
-0.650201	-0.359716	2	1	2	3	2	18	21
-0.263921	-0.406942	1	1	2	2	2	25	22
-0.560587	-0.106227	1	1	3	2	3	22	20
-0.437237	-0.544174	2	1	3	2	1	27	17
0.388096	0.135184	1	1	3	1	3	26	23
-0.581755	0.0999681	1	1	2	2	2	21	21
-0.75247	0.0183379	2	1	3	2	2	21	22
-0.703178	0.0062144	2	1	2	1	3	21	22
-0.182488	-0.351514	1	1	2	2	2	29	24
-0.281808	0.680019	1	1	2	1	2	28	32
-0.717564	0.0231901	1	1	2	1	2	23	16
-0.244716	0.852744	1	1	3	1	2	31	31
0.454413	0.171297	2	1	3	2	6	22	17
-0.437452	-0.356431	2	1	2	2	4	18	18
1.72529	-0.190375	2	1	2	4	4	24	22
0.929289	0.870583	2	1	2	2	5	25	20
3.92254	1.07946	1	1	5	2	5	27	22
1.06349	0.145989	1	1	2	2	5	26	22
0.583601	-0.370972	2	1	3	2	5	26	22
-0.381825	2.35231	1	1	5	2	3	31	16
-0.180352	-0.457694	2	1	2	4	2	17	17
-0.0885331	-0.242312	2	1	2	2	2	22	16
-0.193414	1.60285	1	1	2	2	8	29	16
-0.230908	0.403909	1	1	2	2	5	29	16
-0.598179	-0.0400954	2	1	2	2	3	30	16
-0.618877	0.962647	2	1	2	2	7	31	16
-0.656368	1.31244	2	1	2	2	5	31	16
-0.170121	0.269604	1	1	2	1	3	30	16
-0.516943	1.12203	2	1	2	2	5	30	16
-0.0274207	-0.936209	1	1	2	2	2	18	18
-0.0668914	2.17429	2	1	4	2	3	28	24
-0.44615	-0.469478	2	1	1	2	4	18	16
0.729002	-0.830352	2	1	3	2	3	22	21
-0.307262	-0.569523	2	1	2	2	2	19	16
-0.477253	-0.395145	1	1	2	2	2	16	18
0.128033	-0.974532	2	1	3	2	3	20	16
0.338398	-0.444894	1	1	3	2	3	21	21
-0.215756	-0.892769	2	1	2	2	2	20	20
-0.207057	-0.688678	2	1	3	2	3	22	17
0.194512	-1.35436	2	1	2	2	2	20	16
0.010951	-0.987276	2	1	2	2	2	18	16
0.31785	-0.464676	1	1	2	2	2	19	16
0.286308	1.1454	1	1	2	2	2	30	16
-0.105516	-0.84625	2	1	2	2	2	23	16
0.388822	-0.48405	2	1	2	2	2	23	16
-0.210699	-1.17348	1	1	3	2	2	18	22
-0.438094	1.26678	2	1	2	2	2	31	16
-0.649675	2.78577	2	1	2	2	4	30	16
-0.753224	-0.156188	1	2	3	2	3	27	20
-0.340475	-1.15809	2	1	2	2	1	11	18
-0.899306	-0.160936	1	1	2	2	3	18	17
-0.277004	-0.724665	2	1	3	2	3	25	22
-0.492235	-0.964268	1	1	2	2	3	26	23
-0.48649	-0.473366	1	1	2	2	3	26	24
-0.47689	-0.696511	2	1	1	2	1	13	16
0.233422	-0.626507	2	1	2	2	2	15	16
-0.51652	-0.636631	2	1	2	2	2	22	16
-0.770393	-0.556147	1	1	2	2	1	18	21
-0.272181	-0.512239	2	1	2	2	2	24	16
0.00211261	-0.583947	2	1	2	2	2	14	16
-0.78787	1.08575	2	1	1	2	5	28	16
-0.633729	0.557998	2	1	1	2	5	29	19
-0.700759	1.70776	1	1	3	1	2	28	16
-0.742422	2.06686	1	1	2	2	5	32	16
-0.681386	0.0180889	2	1	3	2	2	26	16
-0.486423	2.82002	2	1	2	2	4	29	16
-0.491163	-0.25358	1	1	3	2	2	20	16
0.311417	0.559155	1	1	2	2	5	33	16
-0.420248	-0.27593	1	1	2	2	2	17	16
-0.230281	2.17584	2	1	2	2	5	28	16
-0.238785	-0.483574	2	1	1	4	2	16	16
0.074931	-0.650959	1	1	3	2	2	15	16
-0.0353111	-0.849109	2	1	2	2	2	15	19
0.38646	-1.45749	2	1	1	2	1	13	14
-0.170083	1.43826	2	1	3	2	8	33	16
-0.704083	1.03106	1	2	2	2	7	30	16
-0.912238	1.95034	2	1	2	2	7	36	16
-0.822689	1.80233	2	1	3	2	8	35	22
-1.04341	1.9077	1	1	2	2	1	28	16
-0.264013	2.67785	1	1	2	2	1	30	16
-0.132509	-0.276975	1	1	2	2	5	25	32
0.0530782	-0.494975	2	1	1	2	1	23	16
-0.557598	2.19586	2	1	2	2	3	29	16
0.063302	2.67467	2	1	2	2	5	27	16
-0.0853267	3.43736	1	1	3	2	7	29	16
1.28387	-0.274201	2	1	1	2	2	13	16
-0.326436	2.07407	1	1	3	2	6	28	16
0.611318	0.818826	1	1	3	2	4	16	16
-0.0951023	-0.4298	2	1	1	2	2	23	16
0.393331	-0.440238	2	1	1	2	2	15	16
0.406473	0.66816	1	1	1	2	4	14	13
-0.462909	-0.77771	2	1	2	2	1	21	16
-0.110971	-0.615708	2	1	1	2	1	28	16
-0.395647	-0.664271	2	1	1	2	1	25	17
-0.246807	-0.727633	2	1	4	2	2	24	18
0.314439	-0.0775417	1	1	4	2	5	24	13
0.0498331	2.4145	2	1	2	2	5	30	16
0.491137	-0.655946	1	1	2	1	3	23	22
0.180664	-0.480585	2	1	2	4	3	23	22
-0.369383	-0.269947	2	1	4	2	3	25	18
-0.373102	-0.773609	2	1	2	2	3	22	20
0.548267	-0.911519	2	1	2	2	3	24	22
-0.86565	-0.485334	1	1	3	2	8	29	32
-0.821849	-0.518098	1	1	3	2	1	28	32
-0.311798	-0.28361	2	1	1	2	1	18	15
0.103252	-0.249927	1	1	3	2	2	20	15
-0.617473	-0.679224	2	1	1	4	1	20	14
-0.727738	0.131495	1	1	4	2	3	27	23
-0.483684	-0.315937	2	1	2	2	2	22	23
-0.661683	0.133199	2	1	2	2	3	27	18
-0.516271	-0.137566	2	1	1	2	2	27	20
-0.503442	-0.0310755	2	1	2	2	3	21	32
-0.0423399	-0.320053	2	1	1	4	3	23	16
-0.999795	-0.217324	2	1	2	2	8	23	32
-0.884866	0.682386	2	1	2	2	3	22	32
-0.757606	-0.599125	2	1	1	4	2	19	32
-0.661845	-0.125163	2	1	3	2	3	24	32
-0.235777	0.708125	2	1	2	2	2	21	18
-0.548974	-0.43683	2	1	2	2	2	23	24
-0.646058	0.0267331	2	1	2	2	3	22	21
-0.464281	0.699411	2	1	2	2	1	18	16
-1.15357	-0.174288	2	1	1	1	1	18	32
-0.427283	-0.719965	2	1	1	2	2	27	26
-0.0289153	-0.318585	1	1	2	2	7	19	19
-0.425229	-0.545821	2	1	3	2	2	25	28
-0.649885	0.0308901	2	1	2	3	1	23	19
-0.520107	0.0674175	2	1	2	2	3	21	14
-0.830045	0.50766	2	1	2	2	4	25	16
-0.576489	0.740212	1	1	1	2	1	19	17
-0.469932	-0.851263	2	1	3	2	2	26	32
0.299516	0.886494	2	1	3	2	1	20	16
-0.613575	-0.0339411	1	1	5	1	3	22	32
-0.644748	-0.300049	2	1	2	2	2	25	32
0.880113	1.32741	1	1	2	2	2	26	19
-0.296989	-0.0867246	2	1	2	2	2	16	16
-0.648056	2.10472	2	1	2	2	6	30	16
-0.228221	-0.580992	2	1	3	2	1	28	16
-0.571881	2.47892	2	1	2	2	6	29	16
-0.521664	0.317523	1	1	1	2	5	28	16
-0.29626	-0.242078	2	1	1	2	2	19	13
0.595469	1.09772	2	1	3	2	3	16	20
-0.26427	-0.411773	1	1	2	2	2	24	24
1.15848	-0.440432	2	1	2	4	2	16	16
-0.606508	-0.429388	1	1	3	2	2	25	16
-0.597071	-0.682058	2	1	2	3	2	20	18
-0.563462	-1.08113	2	1	1	2	1	17	16
-0.681846	-0.742732	2	1	2	2	5	27	16
-0.0243049	2.56794	1	3	3	2	9	31	16
-0.506828	-0.581669	2	2	2	2	2	24	28
-0.50803	-0.275228	2	3	1	2	2	20	23
-0.410391	-0.490868	1	3	2	2	1	18	16
-0.429289	-0.98186	2	3	1	2	2	25	20
-0.490891	-0.861119	1	3	2	2	3	21	26
-0.421738	-0.0618554	1	3	2	2	4	22	32
-0.455796	-0.187532	1	3	1	2	2	15	11
-0.443435	-0.449997	1	3	3	2	2	17	16
-0.869986	-0.398444	2	3	2	2	2	15	22
-0.421893	0.870938	2	3	1	3	1	24	16
-0.185425	-0.902987	2	3	4	2	3	21	16
-0.754804	1.25522	2	3	2	2	5	30	17
-0.548417	-0.0241885	2	3	1	2	3	16	14
-0.449407	1.00024	2	3	2	2	1	28	16
-0.722902	0.0168251	2	3	1	2	5	19	14
-0.565423	2.18935	1	2	3	2	5	36	16
0.0431288	-0.20549	2	3	2	2	4	19	32
-0.170045	-0.1626	2	3	2	2	3	18	21
-0.62099	0.583086	1	3	3	1	5	20	20
-0.411921	-0.677379	2	3	1	2	2	26	20
-0.446467	-0.341014	2	3	1	2	3	19	14
-0.489707	-0.50766	2	3	1	2	2	18	17
-0.82068	-1.191	2	3	1	2	2	25	26
-0.581373	-1.32032	2	3	1	2	3	13	14
-0.697877	-0.296787	2	3	1	2	3	28	20
0.214961	-1.50353	2	3	1	2	3	16	20
-0.186521	-0.526925	1	3	2	2	3	18	16
-0.188385	0.0553808	2	3	1	2	2	18	16
-0.159969	-0.598133	2	3	1	2	3	14	16
-0.548426	-0.175506	2	3	3	2	3	24	24
-0.438956	-0.527812	2	3	1	2	2	23	20
-0.807044	-0.585018	1	3	2	2	2	23	31
-0.368364	-0.740464	2	3	1	2	2	30	21
-0.759762	1.79899	2	3	1	2	1	26	16
-0.46172	-0.58066	2	3	2	2	3	22	32
-0.443854	-0.460871	1	3	2	2	3	29	32
-0.232737	0.608469	1	3	2	2	2	18	16
-0.0992226	0.000465582	2	3	1	2	2	23	16
-0.79814	1.12245	2	3	1	2	5	24	16
-0.638277	0.988915	2	3	1	1	2	27	16
-1.08737	1.36364	2	3	2	2	1	29	16
-0.318576	-0.479322	2	3	2	2	2	24	22
0.18255	1.22575	2	3	2	1	2	23	18
-0.0452853	-1.04157	1	3	2	2	2	29	27
0.480263	0.603345	2	3	2	2	2	15	16
-0.0412264	-0.82089	1	3	2	2	2	21	32
0.225515	0.319311	1	3	3	1	2	29	29
-0.905929	-0.0618654	1	3	1	2	2	23	19
-0.433422	0.296927	2	3	2	2	2	22	25
-0.189611	0.903444	2	3	1	2	5	25	16
-0.0185518	-0.628038	1	3	2	2	1	25	25
-0.1852	-0.617578	1	3	1	2	3	20	16
0.618151	-1.22714	1	2	2	2	2	23	29
-0.59214	-0.162373	1	3	2	2	2	24	26
0.130891	-0.584395	2	3	3	2	2	20	24
-0.208682	-0.857525	1	3	2	2	2	20	29
0.35935	-0.178893	2	3	2	2	2	16	16
-0.62843	-0.260712	2	3	1	2	2	20	19
-0.406045	-0.332659	2	2	3	2	3	17	15
-0.465974	-0.187102	2	3	2	2	2	17	16
-0.378084	-0.625612	1	3	2	2	2	25	29
-0.668779	-0.446359	1	3	1	2	2	20	21
-0.335589	1.20267	1	3	2	2	5	29	18
-0.841482	0.989818	2	3	2	2	5	29	16
0.510466	0.147527	2	3	1	2	2	20	16
-0.663938	-0.555215	2	3	1	2	2	25	25
-0.540517	-0.593623	2	3	2	2	2	23	21
-0.572447	-0.27739	2	3	2	2	2	25	20
0.932155	-0.297838	1	3	2	2	2	24	18
-0.522513	-0.360324	1	3	2	2	3	18	16
0.585696	-0.143335	2	3	1	2	2	20	16
-0.236417	-0.929286	2	3	1	2	3	16	11
-0.848851	-0.210162	1	3	2	2	2	22	32
-0.930951	0.157537	2	3	1	2	2	21	30
-0.811038	-0.630355	1	3	2	2	2	23	23
-0.705324	-0.375435	2	3	1	2	1	21	15
-1.10867	-0.515573	2	3	2	3	2	21	28
-1.0808	-0.0721019	2	3	1	3	3	18	32
-1.02083	-0.289003	2	3	2	4	2	22	24
-0.747799	-0.856151	2	3	1	4	2	22	24
-0.439591	-0.340908	2	3	2	2	3	19	17
-0.460189	-1.24639	2	3	1	2	3	15	22
-0.511241	-0.728371	1	3	2	2	2	19	16
-0.386219	-0.803511	2	3	1	2	5	18	15
-0.688568	-0.331733	2	3	3	2	2	27	20
-0.483326	-0.243257	1	3	2	1	1	24	20
-0.537826	1.01052	2	3	1	2	2	23	32
-0.817328	-0.441717	2	3	1	3	3	21	24
-0.437174	0.124774	2	3	3	2	1	21	17
-0.839355	-0.135072	2	3	1	2	2	22	20
-0.547656	1.51841	1	3	2	2	3	27	22
-0.0817397	1.23996	1	3	2	2	4	24	21
-0.441347	-0.0370669	2	3	2	2	1	20	19
-0.519416	-0.143879	2	3	2	2	1	19	15
-0.0260032	-0.530831	2	3	2	2	1	18	15
-0.206662	-0.166434	2	3	2	2	2	19	29
-0.788486	0.967514	2	3	1	2	5	29	16
-0.639754	-0.454983	2	3	1	2	3	23	25
-0.200513	-0.034979	1	3	1	2	2	25	29
-0.51227	-0.0479187	1	3	2	2	2	24	31
-0.1102	0.4305	2	3	2	2	4	21	16
-0.526163	0.146628	2	3	2	2	3	17	20
-0.757919	-0.413272	1	3	2	2	1	23	32
-0.141273	-0.301918	2	3	2	2	4	18	14
0.0620855	-0.203702	1	3	2	2	4	21	23
-0.454555	0.111983	1	3	2	2	1	28	32
-0.65054	0.676908	2	3	2	2	1	28	32
-0.335119	0.680255	1	3	1	2	5	22	18
-0.243082	0.318627	2	3	2	2	5	21	21
-0.0145614	0.190514	2	3	1	2	4	22	20
0.0686786	0.0729604	1	3	1	4	4	25	20
-1.05912	0.129593	1	3	2	2	3	22	32
-0.364941	-0.00739582	2	3	2	2	7	16	14
-0.303245	-0.37297	2	3	2	2	3	19	21
-0.306705	-0.280371	2	3	2	2	3	16	18
-0.396133	-0.607995	2	3	3	2	3	21	32
-0.412819	-0.366991	2	3	1	2	3	16	18
0.0748403	0.57599	1	3	2	2	5	25	31
-0.0300446	0.644533	1	3	2	2	3	18	15
-0.152023	1.09479	2	3	2	2	3	19	14
-0.32757	0.253502	2	3	1	2	3	15	17
0.139987	0.705529	1	3	2	2	2	31	32
0.237478	1.19195	1	3	2	2	4	21	19
0.139913	0.463103	2	3	2	2	3	22	20
-0.104378	-0.0944256	2	3	1	2	2	24	32
0.0427212	0.084458	1	3	3	2	2	23	26
0.441122	-0.434267	2	3	3	2	2	25	30
-0.211228	0.33719	1	3	2	2	2	25	30
0.0766066	3.21566	1	3	3	1	3	23	19
-0.052752	1.29302	2	3	2	2	3	22	19
-0.305117	0.836763	2	3	1	2	2	23	32
-0.676586	0.00138647	2	3	1	2	2	20	30
0.298504	1.446	1	3	2	2	3	22	23
-0.0420151	0.56686	2	3	3	2	4	20	15
-0.359764	0.784172	2	3	2	2	4	18	14
-0.254511	1.37412	2	3	2	2	4	21	23
-0.552309	0.672266	1	3	2	2	1	20	16
0.0161854	1.6844	1	2	2	2	4	20	22
-0.00715401	0.910356	2	3	2	2	3	22	21
-0.0271932	-0.54436	1	3	1	3	2	20	32
0.0146613	1.31188	2	3	2	2	3	22	22
-0.226281	1.09031	2	2	2	3	3	23	19
-0.46246	1.26023	2	3	1	4	4	20	20
-0.420338	-0.218483	1	3	2	2	2	18	14
-0.787366	-0.249953	2	3	2	2	2	15	29
-0.741493	-0.437204	2	3	1	2	1	18	32
-0.824418	1.21506	1	3	1	1	1	24	32
-0.210084	-0.0609231	1	3	2	1	3	17	15
-0.220909	0.00930352	2	3	2	2	3	18	15
-0.194131	-0.0322075	2	3	1	2	2	17	17
-0.6662	0.110989	2	3	1	2	2	13	15
-0.0312219	2.28608	2	3	2	2	3	22	25
-0.325038	-0.0658102	2	3	1	2	5	17	18
-0.135744	-0.0425675	2	3	2	2	3	18	28
0.327637	0.947938	1	3	2	2	1	31	22
-0.506386	-0.001715	1	3	1	2	2	15	14
-1.12441	1.17998	2	3	2	2	2	24	33
-0.192503	-0.0863245	1	3	1	2	2	18	30
-0.0543176	3.18344	2	3	2	2	4	24	28
0.857211	2.77809	1	3	3	1	4	27	24
-0.884088	0.654307	2	3	2	2	3	23	31
0.430141	0.496633	2	3	2	2	4	22	24
-0.794179	-0.299411	1	3	2	1	2	19	16
0.384992	1.85499	2	3	3	2	3	27	26
-0.899065	0.957726	2	3	1	2	2	19	31
0.345814	1.48415	1	3	2	2	4	29	22
-0.528963	0.567624	2	3	1	2	2	16	15
-0.436424	1.92919	2	3	1	2	2	18	32
0.372607	1.5423	2	3	2	2	3	24	28
-0.423213	-0.493121	1	4	2	2	2	17	15
-0.356666	2.11778	1	3	1	2	1	20	32
-0.372819	0.642059	1	3	2	2	2	23	14
-0.311792	0.0963169	1	3	2	2	3	22	32
-0.62612	0.221311	1	3	2	2	6	19	15
-0.972103	3.04405	1	3	1	3	4	22	32
-0.211688	-0.0516073	1	3	2	2	2	19	17
-0.121605	1.86846	2	3	2	2	3	20	32
-0.297478	0.233891	1	3	2	2	2	20	17
0.389153	0.860991	1	3	2	2	3	27	22
-0.0941253	2.01328	1	3	2	2	4	26	28
-0.0168278	2.15617	2	3	4	2	3	28	20
-0.653137	-0.591765	1	3	2	2	2	18	17
-0.928916	0.385719	1	3	2	2	3	17	24
0.30991	0.871727	2	4	2	2	4	23	24
-0.660072	1.92793	2	3	2	2	3	22	32
0.3447	0.951217	2	3	2	4	4	28	21
0.723869	1.39198	1	3	2	2	4	27	22
0.267221	0.625778	2	3	2	2	3	27	27
-0.175245	-0.0439515	2	3	2	2	2	20	32
0.320737	1.54809	2	3	1	2	3	19	30
0.104065	2.68504	1	3	3	2	4	29	22
-0.183612	0.227241	2	3	1	2	2	22	28
-0.559881	0.552206	1	3	4	2	3	18	12
-0.448897	-0.79776	2	3	1	2	3	16	32
1.34304	1.53249	1	3	2	2	3	20	18
0.807472	-1.06117	1	3	2	2	5	16	16
0.233738	-1.12092	1	3	3	2	6	21	16
0.727541	1.72219	1	3	2	2	4	20	20
0.823752	2.46945	1	3	2	2	3	22	21
-0.057021	0.769458	2	3	1	2	2	21	32
-0.698181	-0.359673	2	3	2	2	2	19	16
0.114378	0.554687	1	3	2	2	2	27	32
-1.00773	-0.312919	1	3	1	2	2	22	24
-0.905545	-0.408708	2	3	1	2	2	18	17
-0.309144	0.464999	2	3	1	2	2	18	16
-0.371652	0.564777	1	3	2	2	2	16	17
-0.202266	-1.15582	2	3	2	2	2	21	16
-0.45059	-1.22237	1	3	1	2	2	20	16
-0.4959	-1.25073	2	3	1	2	2	19	16
-0.156473	-0.376702	2	3	2	2	2	21	30
0.481867	1.42392	2	3	1	2	4	23	20
0.0139247	0.796661	2	3	4	2	4	24	21
-0.53652	0.652881	2	3	1	4	4	21	26
-0.094361	1.5536	1	3	2	2	4	21	18
0.258573	0.565273	1	3	2	2	4	24	22
-0.279463	-1.1702	1	3	3	2	2	21	16
-0.394848	-0.917087	2	3	2	4	2	24	32
-0.384353	-0.0757696	2	3	1	2	2	27	32
-0.492216	-1.07741	2	3	3	2	2	21	16
-0.432699	-1.1483	2	3	2	2	2	21	18
-0.529051	-0.92816	2	3	2	2	2	20	16
-0.346331	-0.764503	2	3	1	2	3	17	15
-0.459179	-0.763459	2	3	1	2	1	20	25
0.23075	0.658001	2	3	1	4	3	23	24
-0.58744	-0.783192	2	3	2	2	3	20	15
-0.84754	-0.801496	2	3	2	2	2	19	15
0.173078	0.887206	2	3	2	2	4	22	22
0.0172242	1.08814	2	3	3	2	5	22	21
-0.406823	-1.3485	1	3	1	2	1	19	16
-0.932836	-0.240667	1	3	2	2	3	27	32
-0.484972	0.139708	1	3	4	2	2	29	32
-0.581111	0.0419371	2	3	2	2	3	22	30
0.179827	0.625629	2	3	1	2	2	18	22
-0.0302	0.803201	2	3	3	2	4	23	23
-0.438385	1.49431	2	3	2	4	4	22	21
-0.597932	-1.28395	2	3	2	2	1	19	16
-0.544874	-1.01728	2	3	1	2	2	19	16
-0.508398	-1.11958	1	3	1	2	2	19	16
-0.0863956	1.34264	1	3	1	2	3	20	23
-0.357925	-1.06047	2	3	1	2	2	18	16
-0.445983	0.1355	2	3	2	2	3	16	16
-0.232893	-1.05974	2	3	2	2	2	20	16
0.362993	1.84552	1	3	3	2	4	23	22
0.280166	0.280324	2	3	2	2	3	19	26
-0.512761	-0.13182	1	3	2	2	2	17	32
-0.329354	0.657295	2	3	1	2	4	24	23
-0.783958	0.138788	2	3	1	2	3	19	32
0.231342	-0.657854	2	3	1	2	2	16	16
0.166479	-0.732644	1	3	2	2	2	22	16
0.107652	-0.655273	2	3	2	2	2	20	16
-0.333514	0.480218	1	3	2	2	3	26	32
-0.580597	1.07308	2	3	2	2	3	16	16
0.0816702	1.52297	1	3	2	2	4	21	20
0.350283	-0.166217	1	3	3	2	4	20	21
-0.247884	-0.112046	1	3	2	2	2	18	24
-0.389235	0.156722	1	3	3	2	3	27	32
0.205001	1.81641	1	3	3	2	3	27	28
-0.300313	-0.0851481	2	3	1	4	4	20	22
0.14819	-0.368899	1	3	4	2	2	28	28
0.0218904	-0.697394	2	3	1	2	2	18	16
0.0507101	-0.619847	2	3	2	2	2	20	16
-0.0943751	-0.562104	2	3	1	2	2	18	16
0.297679	-0.944352	2	3	2	2	3	20	16
-0.666442	-0.572196	2	3	2	2	4	20	18
0.262749	-0.880833	2	3	2	2	2	20	16
-0.0900153	-0.717107	1	3	2	2	2	20	16
-0.225965	-0.234782	2	3	2	2	8	19	16
-1.11993	0.0220599	1	3	1	4	2	21	32
-0.480385	0.994826	1	2	2	2	2	24	32
0.151493	0.669389	2	3	1	2	3	19	29
-0.603951	1.13444	2	3	3	2	4	21	23
-0.823685	0.194061	1	3	1	4	2	20	31
-0.77156	0.0427625	1	3	2	2	2	20	32
-0.283728	-1.28316	1	3	1	2	1	19	16
-0.0804511	-0.152828	2	3	1	2	3	19	19
0.202173	0.684296	1	3	2	2	4	20	18
-0.814749	0.341338	2	3	1	4	2	18	24
-0.577962	0.711453	1	3	2	2	2	27	32
-0.208896	-1.06528	2	3	1	2	1	19	16
-0.0703047	-0.775971	1	3	4	2	2	24	16
-0.540924	-1.33631	2	3	1	4	2	18	16
-0.081796	-1.03401	1	3	2	2	2	20	16
-0.703074	0.0358008	2	3	1	2	2	19	32
-0.435346	0.224922	1	3	2	2	2	20	19
-0.078273	0.514879	1	3	2	2	7	19	18
-0.81492	0.0325162	2	3	2	4	3	19	18
0.425466	0.30015	2	3	2	2	2	22	24
-0.0155141	0.911594	2	3	1	2	4	16	21
0.0476249	0.801354	2	3	1	2	4	17	22
-0.739802	0.523082	2	3	2	2	2	24	32
-0.219491	-0.037825	2	3	1	2	2	20	32
-0.371069	-1.17667	2	3	1	4	1	18	16
-0.283159	0.795683	1	3	2	2	4	20	22
-0.671696	0.182921	2	3	2	2	4	18	32
-0.429845	-0.316172	2	3	1	2	4	21	22
-0.689877	-0.131557	2	3	2	2	3	20	18
-0.859034	0.180286	2	3	2	2	3	20	32
-0.330772	0.00578718	1	3	5	4	3	24	20
-0.86248	1.96948	1	3	2	2	6	29	16
-0.815758	0.298188	2	3	2	2	4	30	16
-0.744677	-0.461946	1	3	2	2	3	16	19
0.0832851	5.81623	2	3	2	2	5	36	16
-0.941743	0.433081	1	3	3	1	1	34	16
-0.602826	0.293202	2	3	2	2	3	28	16
-0.929368	0.220259	2	3	2	2	2	16	16
-1.51604	0.551523	1	3	2	2	2	21	18
-1.17017	0.262549	1	3	2	2	2	16	16
0.973901	2.64861	2	3	2	2	5	35	16
0.430301	3.16126	1	3	3	2	5	30	17
-0.0847642	-0.723083	2	3	1	2	2	9	10
-0.642987	-0.0891206	1	3	2	2	2	16	16
-0.212435	-1.22846	2	3	1	2	2	11	10
-0.309975	0.552958	2	3	3	2	3	16	10
-0.398312	1.627	1	3	2	2	8	29	16
0.324443	0.770323	1	3	2	2	2	16	16
-1.18044	1.60877	2	3	2	2	5	27	16
-0.94271	1.37949	2	3	2	2	3	28	16
-1.16807	2.40512	2	3	2	2	3	29	16
0.128755	1.37221	1	3	3	2	2	18	18
0.169436	1.32284	2	3	3	2	2	16	19
-0.312703	-0.0559618	2	3	2	3	2	17	16
-0.70155	0.414963	1	3	2	2	2	19	16
-0.445563	-0.0669491	2	3	2	2	2	17	16
0.404825	-0.75225	1	3	3	2	2	20	16
-0.542018	1.79349	2	3	1	2	3	28	16
-0.742912	1.62768	2	3	1	2	3	25	16
-0.330265	1.46076	2	3	1	2	3	25	16
-0.635149	1.94705	1	3	2	2	5	28	16
-1.0896	2.29833	2	3	4	2	3	31	16
-0.393529	1.99923	2	3	1	2	3	26	16
-0.773718	1.54536	1	3	1	2	3	25	16
-0.155348	-1.33732	2	3	1	2	5	12	14
-0.191083	-0.0628894	1	3	3	2	4	20	16
0.100407	-1.32556	2	3	1	2	2	14	14
1.12641	1.35211	1	3	2	2	2	21	18
-0.283699	-0.159608	1	3	3	2	8	24	16
0.655302	0.24116	2	3	3	2	2	20	18
-0.696933	0.0945249	1	3	1	1	2	9	14
0.274752	-1.01984	2	3	3	2	3	20	16
-1.09377	1.89874	1	3	2	2	8	30	34
-0.97181	1.32783	2	3	2	2	8	30	16
-0.894959	1.92544	1	3	3	2	8	30	16
-0.337002	0.313902	1	3	2	2	3	19	16
-1.12159	2.47282	2	3	2	2	4	36	16
-0.761911	0.690804	2	3	2	2	2	21	23
-0.0882276	0.554044	1	3	2	2	2	17	19
0.153885	0.319026	2	3	2	3	3	25	32
-0.963954	1.84291	2	3	2	2	5	35	16
-0.787145	1.75653	2	3	2	2	4	29	16
-0.032143	2.40377	1	3	2	2	5	28	16
-0.815549	-0.964262	2	3	1	2	3	12	13
-0.254848	-0.907249	2	3	1	2	3	16	16
-0.423896	-0.160168	1	1	2	2	8	18	19
-0.158126	0.806739	1	3	2	2	2	23	32
-0.445427	0.451182	1	3	2	2	2	24	32
-0.289156	-0.455266	2	3	2	2	3	14	20
-0.419177	0.767251	2	3	2	2	3	20	19
-0.570885	0.432788	2	3	2	2	2	15	18
-0.463571	1.47084	2	3	2	2	3	16	15
-0.19666	-0.686738	2	3	2	2	6	19	20
-0.533295	-0.0207411	1	3	2	2	4	16	21
-0.402667	-0.152458	2	3	1	2	2	26	19
3.3789	0.246009	2	3	2	2	2	20	16
0.110722	-0.965618	2	3	3	2	2	16	16
-0.347166	2.14672	1	3	2	2	4	28	16
-1.14265	2.51127	1	3	2	2	3	30	16
-0.725644	1.6296	2	3	1	2	4	26	16
-0.679071	1.87551	2	3	2	2	3	30	16
-1.0031	2.11596	2	3	1	2	4	29	16
-0.576648	2.07209	1	3	2	2	3	30	16
-0.556017	-0.487363	1	3	2	2	2	20	18
-0.511685	-0.681395	2	3	1	4	1	16	16
-0.246737	0.698345	1	3	2	2	2	21	22
-1.12243	0.387798	2	3	2	2	2	20	32
-0.249727	0.231285	1	3	4	2	2	16	20
2.04228	0.611141	1	3	2	2	3	20	16
-0.475421	-0.0271162	2	3	1	2	3	13	12
-1.00363	2.0263	1	3	2	2	2	16	16
-0.139243	-0.16775	2	3	4	2	2	16	16
-0.187514	0.915383	2	3	2	2	2	27	19
-0.899693	1.57284	1	3	2	2	2	21	21
-0.121512	1.51855	1	3	3	1	7	30	26
-0.476473	2.83026	1	3	1	2	8	24	18
-0.900497	1.37481	2	3	2	2	4	29	16
-0.366223	-0.955816	2	3	1	3	2	13	13
-0.277094	-0.751549	1	3	2	2	2	18	19
-0.602473	-0.563285	1	3	3	2	3	17	21
-0.345311	-1.05999	2	3	1	2	4	12	12
-0.222036	-0.471639	2	3	2	2	4	21	20
-0.142412	-0.227463	2	3	1	2	2	19	18
-0.2996	-0.0630542	1	3	4	1	2	18	18
-0.511266	1.27465	2	3	2	2	6	29	16
-0.877824	1.51723	2	3	2	3	5	29	18
-0.526996	1.24616	1	3	3	2	5	30	20
-0.183272	1.12391	2	3	3	2	5	30	16
1.54261	-0.576563	2	3	3	2	2	20	21
-0.506853	0.448599	2	3	2	2	2	16	20
0.464209	0.0564067	1	3	2	2	2	16	22
-0.128472	-0.127577	1	3	2	2	4	19	15
-0.179686	0.0330852	2	3	2	2	4	20	16
0.49102	-1.08511	1	3	2	2	1	20	16
0.578867	-1.13003	2	3	2	2	1	20	16
2.60921	0.0706629	2	3	2	2	1	13	16
-0.450059	1.85182	1	3	2	2	9	30	16
-0.445182	0.0988419	2	3	1	2	2	20	16
-0.351415	0.616229	2	3	2	2	3	20	20
-0.499354	1.55314	2	3	2	2	8	28	16
0.283807	-0.870035	2	3	2	2	2	20	16
-0.23844	-0.414587	1	3	2	2	4	20	20
-0.87551	1.47916	2	3	2	2	8	28	16
-0.0736213	0.802066	2	3	2	2	3	28	16
0.11892	-0.797594	2	3	2	2	5	18	20
0.0875421	-1.31165	2	3	1	2	4	18	16
-0.158222	-0.381463	2	3	1	2	2	20	20
-0.203696	0.198406	2	3	2	2	2	20	20
0.110506	-0.955566	2	3	2	2	1	25	18
0.193718	-0.597813	2	3	2	2	2	21	16
-0.794735	1.82499	1	3	2	2	5	29	16
-0.75981	2.36944	2	3	2	2	5	27	16
1.79148	-0.0174253	2	3	2	2	2	20	16
-0.540411	2.51112	2	3	2	2	5	29	16
-0.144746	-0.566773	1	3	2	2	3	29	16
1.50271	1.2683	1	3	5	2	4	20	16
-0.155194	2.73596	2	3	1	2	6	27	16
-0.66348	-1.04562	2	3	1	2	3	12	15
-0.66446	-1.14217	2	3	1	2	3	11	10
2.004	0.381025	2	3	2	3	3	20	16
0.651285	-0.312427	2	3	2	2	2	20	20
-0.345991	-0.129355	2	3	2	2	2	27	16
-0.439511	1.56227	1	3	2	2	6	28	16
-0.68979	-0.834068	2	3	1	2	2	11	14
-0.680004	-0.586932	1	1	2	2	2	18	15
-0.589387	-0.884951	1	3	1	3	2	11	16
-0.754014	-0.410288	2	3	2	2	8	28	16
0.243792	-0.178105	2	3	2	3	2	18	16
0.276605	-0.438546	1	3	2	3	2	18	16
-0.409992	0.135487	1	3	3	2	2	19	16
-0.239045	-0.670979	1	3	2	2	3	15	16
-1.01586	1.84728	1	3	2	2	6	29	17
-0.731011	1.75631	2	3	1	2	3	24	16
-0.909019	0.888343	1	3	3	2	6	28	16
-0.137289	-0.847631	2	3	1	2	3	15	16
-0.206919	-0.187844	1	3	2	2	2	15	16
-0.094491	-0.960932	1	3	2	2	3	21	16
-0.0426161	-0.0831493	2	3	2	2	2	19	20
-0.614639	-0.0659138	2	3	2	4	2	15	16
-1.01526	1.30465	2	3	1	2	3	27	16
-0.45791	-0.365987	2	3	1	2	2	19	16
-0.842862	2.4147	1	3	2	2	1	29	16
2.72254	4.71763	2	3	5	1	4	29	16
-0.319133	-1.09628	2	3	1	2	3	16	16
-0.26206	-0.817112	2	3	1	2	3	15	16
-0.382576	-0.652011	1	3	1	3	1	17	16
-0.427538	-0.907016	1	3	1	2	1	23	16
-0.706894	0.522742	1	3	2	2	3	27	17
-1.08609	1.36781	2	3	2	2	1	28	19
-0.641578	-0.35459	2	3	2	2	3	18	16
-0.937044	3.1297	1	3	5	2	1	30	16
-0.515206	1.68079	2	3	2	2	5	28	18
-0.0713607	-1.00156	1	3	2	2	3	17	17
-0.868315	0.6619	1	3	2	2	4	29	16
-0.874468	0.890043	2	3	2	2	4	29	16
-0.661342	0.312364	2	3	2	2	4	30	16
-0.435557	-0.159208	1	3	3	2	2	19	16
-0.228181	-0.468335	2	3	2	2	2	14	16
-0.555966	0.52796	2	3	2	2	4	29	16
-0.609467	0.605809	2	3	2	2	5	29	17
-0.81958	0.981832	1	3	2	2	4	28	16
-0.766733	0.277918	2	3	2	2	4	29	16
-1.03663	0.586611	1	3	1	2	4	25	16
-1.0841	0.615649	1	3	2	2	2	27	16
-0.617404	-0.174106	1	3	4	2	2	29	27
-0.139601	-1.17894	1	3	2	2	3	27	18
0.139787	0.240472	1	3	4	2	3	29	31
-1.13434	0.280235	2	3	2	2	3	32	30
-1.02598	-0.229727	2	3	2	4	2	26	28
0.340783	-1.01243	2	3	1	2	2	16	20
-0.846263	0.0979438	2	3	1	2	2	24	24
-0.69876	0.575363	2	3	1	2	2	25	16
-0.79249	-0.197988	2	3	2	2	2	26	26
0.250628	-0.410035	2	3	1	2	2	27	28
0.108279	0.849879	2	3	1	2	2	28	27
-0.326082	2.15876	2	3	1	2	3	24	16
-0.324517	1.63111	2	3	1	2	3	25	16
-0.0855995	1.75659	2	3	2	2	3	25	16
-0.553067	-0.750641	2	3	1	2	2	16	16
-0.475254	-0.662102	2	3	1	2	2	18	16
-0.585586	-0.493835	1	3	3	2	1	29	29
-0.0689507	-1.26783	2	3	1	2	2	24	24
-0.580792	-0.0304935	2	3	1	2	2	24	26
-0.444028	-0.416586	1	3	2	2	2	26	30
-0.863895	0.200332	1	3	1	2	1	24	24
-0.849138	0.0652047	2	3	1	2	2	25	29
-0.714622	0.952883	2	3	1	4	2	29	32
-1.11311	0.769833	2	3	1	2	1	23	16
-0.529208	2.03362	1	3	3	2	4	30	16
-0.058022	-0.812688	2	3	2	2	1	24	30
-0.11369	2.58922	2	3	1	2	3	29	16
-0.359514	1.19838	2	3	2	2	4	27	18
-0.979341	0.793319	1	3	3	1	1	30	16
-0.466976	1.61634	2	3	1	2	4	25	16
-0.427145	-0.853863	2	3	1	2	2	24	29
-0.107355	0.345531	2	3	2	4	2	27	16
-0.866952	-0.27898	2	3	1	2	2	22	24
0.224425	1.32908	1	3	2	2	5	30	16
-1.3327	1.11328	1	3	2	2	2	27	16
-0.7912	0.90204	2	3	1	2	2	25	16
-0.781622	0.622998	2	3	1	2	1	25	26
-1.07902	1.39303	2	3	2	2	3	29	16
-1.18474	1.93781	1	3	2	2	1	27	16
-0.524261	1.52523	1	3	2	2	2	28	16
-0.977599	-0.0866751	2	3	1	2	3	19	16
-0.480075	-0.306653	2	3	2	2	2	25	31
-0.787083	1.35581	2	3	1	2	3	25	16
-0.62759	-0.756161	2	3	1	2	2	27	30
-0.231393	-0.838702	1	3	3	2	2	28	23
-0.813021	-0.661037	2	3	1	2	2	17	16
-0.298498	1.45649	1	3	2	2	2	29	16
-0.562895	1.94264	1	3	2	2	5	27	16
-0.821601	1.82211	2	3	1	2	3	26	16
-0.332899	1.05806	2	3	2	2	3	21	22
-0.968265	1.18696	2	3	2	2	3	30	16
-0.236154	0.737295	2	3	3	2	3	19	20
-0.408152	-0.626582	2	3	1	4	1	29	28
-0.541575	-0.37626	1	3	2	2	2	24	24
-0.452179	-0.159601	2	3	3	2	2	27	29
-0.791558	3.02895	1	3	2	2	3	26	16
-0.491658	-0.66218	1	3	2	2	2	24	24
-1.03311	1.99286	1	3	2	2	3	27	16
-0.271893	-0.190324	2	3	1	2	2	24	24
-0.962816	-0.0249793	2	3	1	2	2	24	24
-0.493669	-0.461925	2	3	1	2	2	24	24
-1.02056	2.58061	2	3	1	2	2	26	16
-0.791862	-0.713373	2	3	1	4	2	24	24
-0.262409	0.379185	2	3	2	2	2	30	29
-0.202981	-0.394187	1	3	2	2	2	29	29
-0.0404928	-0.720367	2	3	1	2	2	24	26
-0.813488	2.32059	1	3	2	2	6	26	16
0.0417388	-0.19996	1	3	1	2	2	25	26
-0.756261	0.0303686	2	3	1	4	3	24	24
-0.41424	-0.466335	2	3	1	2	2	25	26
-0.512939	0.499521	2	3	3	2	3	25	29
-0.190452	-0.837921	2	3	1	2	2	24	24
-0.353789	-1.06116	1	3	3	2	2	23	24
-1.07132	0.267048	1	3	2	2	3	28	16
0.412686	0.387625	2	3	3	2	2	23	19
1.36553	1.95842	1	3	3	2	2	17	16
0.0834901	2.18623	1	3	2	2	2	15	16
0.274853	0.917502	1	3	2	2	2	26	16
0.340346	0.117526	1	3	2	1	3	20	28
-1.01693	0.245656	2	3	2	2	2	15	16
-0.800803	1.6458	1	3	2	2	4	29	16
-0.183053	0.521726	2	3	2	2	2	20	16
0.1617	-0.878152	2	3	1	2	2	21	19
-0.016458	-0.757239	2	3	2	2	2	18	18
-1.0442	1.92484	1	3	3	2	3	30	16
-0.124682	-0.513781	1	3	1	2	2	24	24
-0.827626	2.46434	1	3	2	2	3	28	16
-0.256982	-0.887147	2	3	1	2	2	24	24
-0.707769	3.58566	1	3	3	1	5	30	18
0.0916603	-0.899436	2	3	1	1	2	23	24
-0.935111	2.38317	1	3	2	1	1	29	16
-0.397195	0.0483026	2	3	2	2	1	16	23
-0.648455	0.41734	1	3	1	2	2	28	16
0.426789	-1.49001	1	3	1	1	2	23	16
-0.909668	0.00258508	2	3	3	2	2	18	16
0.32035	-0.893848	2	3	1	2	2	17	26
-0.727403	-0.00580696	2	3	3	2	2	29	16
-0.519214	-0.12867	2	3	1	2	1	26	16
-1.02341	-0.168429	2	3	1	2	2	17	16
-0.805387	0.183796	2	3	3	2	2	29	16
-0.419906	0.542151	1	3	2	2	3	20	25
-0.219258	-0.195699	1	3	3	2	3	30	32
0.154212	0.692028	2	3	2	2	3	20	20
0.570632	0.59149	1	3	2	2	4	20	26
-0.336395	-0.367644	1	3	2	2	5	20	20
-0.534397	0.394616	2	3	1	2	4	20	19
-0.585864	-0.526048	1	3	1	2	3	18	16
-0.313931	-0.49488	1	3	2	2	3	20	16
0.137737	0.0702404	2	3	2	2	2	18	28
0.0938233	0.570903	2	3	1	2	4	19	20
-0.671077	0.585441	2	3	2	2	1	21	24
0.0897208	-0.314811	2	3	1	4	4	19	26
0.911875	0.640597	2	3	2	2	4	20	25
-0.869552	0.64514	2	3	2	2	5	21	16
-0.35425	-1.10888	1	3	2	2	3	22	16
-0.556398	-0.621757	2	3	1	2	4	16	21
-0.452712	-1.21989	2	3	1	1	3	18	16
0.671841	0.0904135	2	3	2	2	2	19	16
-0.305704	-0.3542	2	3	1	2	3	16	16
-0.521596	-0.473978	1	3	1	2	4	18	15
-0.16517	-0.335742	2	3	1	4	4	20	23
0.235427	0.31354	1	3	2	2	4	21	22
-0.419025	-0.603073	1	3	2	1	5	20	16
-1.17904	0.865349	1	3	2	2	3	21	20
0.37998	-0.674784	2	3	1	2	4	19	17
-0.890332	-0.0262893	2	3	1	4	2	25	16
-0.780278	0.0839262	2	3	1	2	2	25	16
-0.886608	0.728379	2	3	1	2	5	26	16
-0.478086	-0.613333	2	3	1	4	2	24	23
-0.318581	-0.743365	2	3	1	4	2	23	24
-0.399776	-1.30028	2	3	1	2	1	16	21
0.0309473	-0.259844	2	3	1	2	4	17	22
-0.471663	-1.293	2	3	1	2	1	16	18
-0.104196	0.275332	2	3	1	2	2	18	32
-0.569405	0.420851	2	3	2	2	2	25	16
-0.158866	0.375155	2	3	2	2	2	22	30
0.34087	-0.278707	2	3	2	2	3	20	16
0.332211	-0.602917	2	3	2	2	2	20	16
-0.328655	-0.735066	1	3	3	2	2	20	16
-0.496357	-1.20757	2	3	1	2	1	13	19
-0.446766	-0.337094	2	1	1	1	2	22	16
